# Supplementary material for: {4-Chloro-2-[(2-hy­droxy­eth­yl)imino­meth­yl]phenolato}{4-chloro-2-[(2-oxido­eth­yl)imino­meth­yl]phenolato}cobalt(III)
Source: Acta Crystallogr Sect E Struct Rep Online. 2010 Aug 21;66(Pt 9):m1143. doi: 10.1107/S1600536810033088 (PMC3008055; doi:10.1107/S1600536810033088)
Supplement: Supplementary file 2 [file e-66-m1143-Isup2.hkl]

# 
# h,k,l, Fc-squared, Fo-squared, sigma(Fo-squared) and status flag 
# 
data_I
_shelx_title ' R3 in R-3' 
_shelx_refln_list_code          4 
_shelx_F_calc_maximum      775.67 
_exptl_crystal_F_000      4176.00 
_reflns_d_resolution_high  0.7828 
 
loop_ 
 _symmetry_equiv_pos_as_xyz 
 'x, y, z' 
 '-y, x-y, z' 
 '-x+y, -x, z' 
 'x+2/3, y+1/3, z+1/3' 
 '-y+2/3, x-y+1/3, z+1/3' 
 '-x+y+2/3, -x+1/3, z+1/3' 
 'x+1/3, y+2/3, z+2/3' 
 '-y+1/3, x-y+2/3, z+2/3' 
 '-x+y+1/3, -x+2/3, z+2/3' 
 '-x, -y, -z' 
 'y, -x+y, -z' 
 'x-y, x, -z' 
 '-x+2/3, -y+1/3, -z+1/3' 
 'y+2/3, -x+y+1/3, -z+1/3' 
 'x-y+2/3, x+1/3, -z+1/3' 
 '-x+1/3, -y+2/3, -z+2/3' 
 'y+1/3, -x+y+2/3, -z+2/3' 
 'x-y+1/3, x+2/3, -z+2/3' 
 
_cell_length_a    18.6748 
_cell_length_b    18.6748 
_cell_length_c    27.5954 
_cell_angle_alpha  90.000 
_cell_angle_beta   90.000 
_cell_angle_gamma 120.000 
 
_shelx_F_squared_multiplier     1.000 
 
loop_ 
 _refln_index_h 
 _refln_index_k 
 _refln_index_l 
 _refln_F_squared_calc 
 _refln_F_squared_meas 
 _refln_F_squared_sigma 
 _refln_observed_status 
  -1   2   0   190269.06   177859.22  12497.99 o 
   0   3   0    11942.45    12525.38    667.45 o 
  -2   4   0      456.81      743.92     87.95 o 
  -4   5   0    35694.91    34333.18   2280.60 o 
  -1   5   0    46852.07    42457.41   3344.92 o 
  -3   6   0     7013.93     7827.23    512.78 o 
   0   6   0     2478.04     2335.00    130.44 o 
  -5   7   0    31267.61    33217.01   2176.56 o 
  -2   7   0    23023.13    24336.98   1389.79 o 
  -7   8   0    95420.42    90679.96   5895.53 o 
  -4   8   0    29752.17    29748.71   1943.18 o 
  -1   8   0    12842.48    14463.43   1456.04 o 
  -6   9   0    25368.66    27505.42   1368.71 o 
  -3   9   0    42422.69    44785.99   3033.54 o 
   0   9   0     9915.12     8278.72    888.71 o 
  -8  10   0      119.73      -12.64     94.31 o 
  -5  10   0     8923.37    10499.51    718.98 o 
  -2  10   0     1892.75     2010.96    171.85 o 
 -10  11   0    10883.37    11705.27    508.87 o 
  -7  11   0     5667.68     5171.05    412.80 o 
  -4  11   0     3639.57     3483.40    377.42 o 
  -1  11   0    29837.56    29469.35   1806.26 o 
  -9  12   0    24127.74    22732.75   1384.72 o 
  -6  12   0      999.22      922.22    144.99 o 
  -3  12   0     7007.73     7456.98    691.74 o 
   0  12   0     3054.24     2797.04    244.39 o 
 -11  13   0      109.60       52.64    167.46 o 
  -8  13   0     8986.95     9694.43    652.41 o 
  -5  13   0    13269.93    13425.47    896.37 o 
  -2  13   0    11589.97    12034.12    664.22 o 
 -13  14   0     8944.65     9432.82    638.64 o 
 -10  14   0    11143.90    10663.40    551.17 o 
  -7  14   0      143.13     -213.32    145.40 o 
  -4  14   0    54420.12    56454.83   3243.08 o 
  -1  14   0     1242.85     1006.02    233.58 o 
 -12  15   0     5237.41     5803.13    493.95 o 
  -9  15   0      645.68      337.68    222.05 o 
  -6  15   0     7657.85     7728.88    671.60 o 
  -3  15   0     5080.76     4472.28    593.65 o 
   0  15   0      152.09      -97.50    354.27 o 
 -14  16   0     4436.81     3808.31    727.03 o 
 -11  16   0      554.52      381.04    765.47 o 
  -8  16   0    31784.47    32377.87   1517.09 o 
  -5  16   0     1410.74     1313.28    259.34 o 
  -2  16   0      222.19      276.47    247.08 o 
 -16  17   0     8108.26     8444.30   1426.36 o 
 -13  17   0    17824.95    18087.47   1735.25 o 
 -10  17   0     1292.84     1749.07    434.21 o 
  -7  17   0      293.96       58.60    263.51 o 
  -4  17   0      703.09      773.37    358.54 o 
  -1  17   0     1525.04     1272.81    493.90 o 
 -15  18   0     1617.34      515.03    452.47 o 
 -12  18   0     7706.12     8467.63    933.39 o 
  -9  18   0     2092.26     2768.63    392.89 o 
  -6  18   0      333.60      983.66    308.27 o 
  -3  18   0      138.57     -533.16    519.31 o 
   0  18   0      403.02      371.78    480.53 o 
 -17  19   0      829.40     1081.05    526.97 o 
 -14  19   0        7.00     -238.58    290.87 o 
 -11  19   0     2048.72     2161.68    399.80 o 
  -8  19   0      614.77      759.95    301.02 o 
  -5  19   0     1496.53     1355.71    442.14 o 
  -2  19   0      322.69       27.70    623.17 o 
 -19  20   0       73.46     -131.56    637.02 o 
 -16  20   0        1.73     -306.55    452.14 o 
 -13  20   0     2996.40     2337.67    430.01 o 
 -10  20   0       19.55     -562.11    398.14 o 
  -7  20   0      683.50      -25.03    338.31 o 
  -4  20   0     4549.00     3157.39    969.37 o 
  -1  20   0      112.64      311.58    692.41 o 
 -18  21   0      199.41       49.21   1111.32 o 
 -15  21   0      356.86     -233.45    500.84 o 
 -12  21   0      205.26      412.07    376.20 o 
  -9  21   0     1243.90     2016.64    542.36 o 
  -6  21   0     1827.54     1467.91    886.28 o 
  -3  21   0      746.13     1779.49    907.06 o 
 -17  22   0      642.02      737.68    792.81 o 
 -14  22   0       21.29     -217.38    343.57 o 
 -11  22   0      269.30      -27.73    426.01 o 
  -8  22   0        5.59      210.73    375.37 o 
  -5  22   0       69.18     -138.48    713.18 o 
 -16  23   0       66.06      333.74    650.86 o 
 -13  23   0       19.44      -35.82    585.09 o 
 -10  23   0      968.73     1137.65    528.30 o 
  -7  23   0        0.49     -533.16    789.35 o 
  -3   2   1      405.46      293.02     49.97 o 
   0   2   1   196629.31   200158.59   7945.51 o 
  -5   3   1     7473.77     8489.12    506.83 o 
  -2   3   1    29545.92    28883.77   2159.29 o 
   1   3   1   601656.50   657161.06  25943.25 o 
  -7   4   1     5720.69     5422.58    315.15 o 
  -4   4   1    24930.51    24346.62   1496.15 o 
  -1   4   1    99973.68    93321.22   5077.96 o 
   2   4   1     4031.25     4577.22    236.76 o 
  -9   5   1     1179.33      942.01    123.28 o 
  -6   5   1    15599.95    15778.53   1166.56 o 
  -3   5   1   236860.83   237430.88  17774.17 o 
   0   5   1    38699.00    35957.67   1940.74 o 
   3   5   1     3199.61     4238.28    255.43 o 
 -11   6   1   100832.73   100671.23   6948.51 o 
  -8   6   1     1076.10     1172.97    115.51 o 
  -5   6   1      260.70      182.22     57.70 o 
  -2   6   1     1223.51     1376.04    151.82 o 
   1   6   1    19391.82    18854.20    657.00 o 
   4   6   1    25797.20    28790.30   1740.73 o 
 -13   7   1      760.87      720.05    187.89 o 
 -10   7   1      232.14      371.85    106.47 o 
  -7   7   1      555.89      470.99     84.29 o 
  -4   7   1    67369.70    70834.02   4600.31 o 
  -1   7   1      475.29      545.99     90.95 o 
   2   7   1    28575.28    32902.80   1534.53 o 
   5   7   1      358.93      259.17    207.88 o 
 -15   8   1      356.95      109.05    177.26 o 
 -12   8   1    17505.18    17342.25   1564.58 o 
  -9   8   1    27543.25    27889.81   1450.80 o 
  -6   8   1    99654.34    96764.85   6738.51 o 
  -3   8   1    57223.50    57207.28   4255.59 o 
   0   8   1      155.06      194.13    115.60 o 
   3   8   1    49754.94    53295.63   2860.08 o 
   6   8   1     1643.69     1447.50    262.58 o 
 -17   9   1    14912.52    14937.00    849.48 o 
 -14   9   1      498.17      650.98    240.86 o 
 -11   9   1     6183.51     6404.04    458.81 o 
  -8   9   1    76633.67    81394.12   6037.03 o 
  -5   9   1     2858.44     3591.13    200.89 o 
  -2   9   1    15885.74    14124.86    905.64 o 
   1   9   1    32537.88    31965.38   2252.03 o 
   4   9   1     8722.20     9112.96    485.49 o 
   7   9   1    15217.11    16078.37    883.62 o 
 -19  10   1     3070.14     3403.42    965.91 o 
 -16  10   1     4619.15     4591.67    645.90 o 
 -13  10   1     2875.60     2985.00    245.18 o 
 -10  10   1      503.57      443.00    110.15 o 
  -7  10   1    14125.11    12994.08    782.67 o 
  -4  10   1       33.52      -45.55     91.35 o 
  -1  10   1    71920.58    70855.89   4474.79 o 
   2  10   1      681.97      379.84    174.90 o 
   5  10   1     4935.61     5438.88    390.98 o 
   8  10   1     1210.32     1165.70    342.29 o 
 -21  11   1      689.65      781.38    432.95 o 
 -18  11   1     2220.07     2316.90    374.40 o 
 -15  11   1    24377.99    24936.58   1435.77 o 
 -12  11   1      154.19      124.07    116.89 o 
  -9  11   1     4965.52     4133.28    227.08 o 
  -6  11   1     7189.61     7052.29    331.61 o 
  -3  11   1    24556.64    26798.24   1734.69 o 
   0  11   1     6105.46     5810.06    630.86 o 
   3  11   1     1714.82     2100.69    326.58 o 
   6  11   1      785.05      714.51    308.43 o 
   9  11   1     3546.51     2839.27    582.72 o 
 -23  12   1      544.53      364.44    910.52 o 
 -20  12   1      123.58      407.31    386.90 o 
 -17  12   1     4398.83     4130.55    639.02 o 
 -14  12   1    24592.25    25197.70   1540.01 o 
 -11  12   1    14727.87    14265.93    900.24 o 
  -8  12   1     1178.36     1038.81    149.70 o 
  -5  12   1     4087.00     4023.52    326.06 o 
  -2  12   1     4090.32     3985.69    317.38 o 
   1  12   1      423.93      175.26    182.25 o 
   4  12   1    11817.12    13510.74   1168.10 o 
   7  12   1     1038.16      865.12    338.73 o 
  10  12   1       93.16      330.21    444.00 o 
 -22  13   1       17.64       38.72    470.84 o 
 -19  13   1        6.06      418.80    374.14 o 
 -16  13   1       66.94     -103.02    213.67 o 
 -13  13   1    20522.68    21032.71   1941.09 o 
 -10  13   1    20979.19    20964.37   1419.68 o 
  -7  13   1     5731.60     5056.09    431.18 o 
  -4  13   1       53.38       36.08    126.35 o 
  -1  13   1      928.52      669.95    167.85 o 
   2  13   1     7497.17     7110.55    552.72 o 
   5  13   1      446.65      437.56    300.43 o 
   8  13   1      517.20      602.14    372.27 o 
 -21  14   1       12.65     -384.07    647.40 o 
 -18  14   1     4030.32     3034.91    581.62 o 
 -15  14   1      374.59      288.74    245.06 o 
 -12  14   1      911.62      642.75    246.49 o 
  -9  14   1     4744.29     4319.38    481.08 o 
  -6  14   1    17713.37    19428.98   1250.25 o 
  -3  14   1    13785.47    14042.20    908.50 o 
   0  14   1    11981.00    13001.12    954.11 o 
   3  14   1     4196.20     4285.30    468.73 o 
   6  14   1      843.99     1536.08    394.60 o 
   9  14   1      392.99      764.11    512.87 o 
 -23  15   1     1309.04     1304.71    675.10 o 
 -20  15   1      123.05      697.74    402.35 o 
 -17  15   1     1639.66     2232.36    396.17 o 
 -14  15   1     4278.72     4618.37    621.82 o 
 -11  15   1     2903.64     2446.38    423.81 o 
  -8  15   1    21395.82    19993.18   1069.76 o 
  -5  15   1      109.51       58.19    175.66 o 
  -2  15   1     2055.93     2467.01    539.05 o 
   1  15   1        7.29     -298.73    348.97 o 
   4  15   1      809.86      352.17    588.55 o 
   7  15   1        3.91     -327.67    502.37 o 
 -22  16   1     2314.86     1717.18    983.22 o 
 -19  16   1      159.28      346.20    588.55 o 
 -16  16   1      314.74      188.58    377.77 o 
 -13  16   1      590.88      684.20    294.50 o 
 -10  16   1      636.14      398.83    633.55 o 
  -7  16   1     6386.52     7250.54   1036.10 o 
  -4  16   1     1230.17      804.85    227.44 o 
  -1  16   1     3602.23     3531.17   1049.00 o 
   2  16   1       10.36      197.34    440.40 o 
   5  16   1     1907.00     1557.04    612.69 o 
 -21  17   1       21.13     -837.82    678.56 o 
 -18  17   1     5760.53     6575.59   1488.68 o 
 -15  17   1      256.48      427.61    418.91 o 
 -12  17   1    16537.69    17234.63   1527.44 o 
  -9  17   1     2246.73     2285.00    357.86 o 
  -6  17   1      667.98      775.35    297.90 o 
  -3  17   1     1132.92     1523.30    699.33 o 
   0  17   1      419.17      404.25    457.43 o 
   3  17   1      760.40     1112.33    560.20 o 
 -20  18   1      532.60      318.51    637.02 o 
 -17  18   1     2149.03     1704.00    555.30 o 
 -14  18   1        9.25      112.53    429.29 o 
 -11  18   1     2013.94     2147.08    387.64 o 
  -8  18   1       39.27      -16.57    240.90 o 
  -5  18   1      449.77      603.81    356.85 o 
  -2  18   1     1143.05     -283.89    567.78 o 
   1  18   1     1428.25      761.65    706.26 o 
   4  18   1     1545.51     2232.26    678.26 o 
 -19  19   1      204.32     -519.31    664.71 o 
 -16  19   1       13.26     -158.10    439.34 o 
 -13  19   1     8232.05     9852.17    896.17 o 
 -10  19   1       63.57      -94.41    324.21 o 
  -7  19   1     2278.30     2407.85    408.13 o 
  -4  19   1     1477.96     2007.99    830.89 o 
  -1  19   1       28.00     -166.18    623.17 o 
   2  19   1      702.23       41.54    727.03 o 
 -21  20   1       11.26      339.28    727.03 o 
 -18  20   1      939.54       96.81    519.50 o 
 -15  20   1     4460.53     5133.32   1152.86 o 
 -12  20   1     2447.86     2441.45    640.74 o 
  -9  20   1     1406.71     1621.94    489.21 o 
  -6  20   1      354.61      -34.62    657.79 o 
  -3  20   1       13.03     -221.57    650.86 o 
   0  20   1      300.96      173.10    706.26 o 
 -20  21   1      111.63      360.05    761.65 o 
 -17  21   1      166.42     -492.76    456.19 o 
 -14  21   1      414.22     -169.80    506.53 o 
 -11  21   1       31.76      315.82    320.13 o 
  -8  21   1     2542.51     2163.89    948.60 o 
  -5  21   1        5.70      124.63    733.95 o 
  -2  21   1     4762.22     5255.39   1274.03 o 
 -16  22   1      267.04      -84.04    511.08 o 
 -13  22   1      899.58     1195.60    437.27 o 
 -10  22   1     3006.91     4429.02    721.84 o 
  -7  22   1      342.84      360.05    823.97 o 
  -4  22   1       42.05       13.85    817.04 o 
 -15  23   1      546.70      443.49    613.73 o 
 -12  23   1       12.59     -469.29    423.41 o 
  -9  23   1      257.98     1073.23    976.30 o 
  -2   2   2      155.72      251.78     42.32 o 
   1   2   2    32408.44    35191.00   1503.11 o 
  -4   3   2      109.75      358.61     66.96 o 
  -1   3   2   125200.52   123367.45   4543.55 o 
   2   3   2    26947.40    25734.88   2717.79 o 
  -6   4   2      167.57      167.53     58.58 o 
  -3   4   2   144713.41   139608.86  11456.08 o 
   0   4   2       62.19      187.65     86.95 o 
   3   4   2     3522.54     3228.39    199.88 o 
  -8   5   2     2013.90     2714.51    279.12 o 
  -5   5   2    56631.59    57454.98   4052.87 o 
  -2   5   2   187759.38   189382.75  11476.84 o 
   1   5   2     7396.87     7777.63    296.22 o 
   4   5   2    36547.29    35878.39   2340.57 o 
 -10   6   2    25697.46    26707.55   2359.86 o 
  -7   6   2    37774.53    36878.66   2414.93 o 
  -4   6   2   321928.41   308164.56  21370.72 o 
  -1   6   2     2569.90     2701.10    155.69 o 
   2   6   2    94826.40    91485.21   4887.31 o 
   5   6   2     1964.37     1921.53    218.45 o 
 -12   7   2     3526.90     3167.87    260.21 o 
  -9   7   2     3644.92     3456.05    279.13 o 
  -6   7   2    34965.30    33100.07   2551.12 o 
  -3   7   2     1756.06     2449.67    191.25 o 
   0   7   2    11011.92    12881.59   1142.52 o 
   3   7   2     4479.75     4504.89    241.34 o 
   6   7   2    12816.42    12665.23   1118.19 o 
 -14   8   2     1582.40      967.63    206.03 o 
 -11   8   2     5444.04     5281.04    680.43 o 
  -8   8   2    82851.38    81498.66   5043.76 o 
  -5   8   2     1091.88     1119.11    104.81 o 
  -2   8   2      141.10       57.43    102.68 o 
   1   8   2     6508.56     6352.26    333.45 o 
   4   8   2     5255.04     4812.74    510.84 o 
   7   8   2    16084.83    18016.35   1509.45 o 
 -16   9   2     8143.34     7457.58    601.64 o 
 -13   9   2     5906.12     5283.42    706.58 o 
 -10   9   2    55383.92    51248.78   3514.07 o 
  -7   9   2     4393.97     5802.33    375.71 o 
  -4   9   2     4439.82     4347.07    229.36 o 
  -1   9   2     3564.60     4023.73    320.50 o 
   2   9   2     2471.70     2719.17    282.01 o 
   5   9   2     2347.12     2913.08    287.64 o 
   8   9   2       83.21     -117.59    236.86 o 
 -18  10   2     1444.47     1664.77    419.81 o 
 -15  10   2     5354.44     5414.18    394.10 o 
 -12  10   2      164.25      189.14    111.68 o 
  -9  10   2    15734.28    15459.23    905.56 o 
  -6  10   2       89.78       16.04    147.26 o 
  -3  10   2    48787.79    46103.78   4016.29 o 
   0  10   2    13034.40    13905.98    748.95 o 
   3  10   2     7975.87     7863.04    457.73 o 
   6  10   2      134.95      171.65    207.87 o 
   9  10   2      559.67      170.54    297.48 o 
 -20  11   2      945.09     1755.31    695.87 o 
 -17  11   2     2571.32     2551.25    312.41 o 
 -14  11   2      131.06        7.88    143.61 o 
 -11  11   2      450.08      282.40    111.94 o 
  -8  11   2    12947.12    12900.89    687.76 o 
  -5  11   2    97561.15    98653.60   5492.80 o 
  -2  11   2    15559.07    15179.63   1517.56 o 
   1  11   2        5.56     -114.57    158.38 o 
   4  11   2     3408.44     3951.44    352.18 o 
   7  11   2     7677.28     7730.77    803.77 o 
  10  11   2      313.64      149.86    423.69 o 
 -22  12   2     2548.35     3318.63    817.04 o 
 -19  12   2     6299.19     5887.42    694.92 o 
 -16  12   2     1184.19     1022.67    270.84 o 
 -13  12   2     8829.37     9131.37    646.17 o 
 -10  12   2     2215.78     2164.75    176.34 o 
  -7  12   2    28294.24    28543.85   1258.53 o 
  -4  12   2     1655.87     1843.83    186.94 o 
  -1  12   2     9238.82    10416.55    601.98 o 
   2  12   2    15650.33    16274.88    825.57 o 
   5  12   2     1032.44     1167.41    490.59 o 
   8  12   2     2012.05     1682.09    582.52 o 
  11  12   2      155.65     1037.16    536.92 o 
 -21  13   2      522.10      497.53    418.31 o 
 -18  13   2     5976.87     6983.95   1025.96 o 
 -15  13   2    13249.88    12013.68   1839.38 o 
 -12  13   2      345.58      107.90    165.25 o 
  -9  13   2     1741.89     1999.89    228.50 o 
  -6  13   2     9514.93     9334.65    758.28 o 
  -3  13   2     2798.42     3196.12    467.10 o 
   0  13   2    10123.14    11000.32    841.90 o 
   3  13   2     4154.98     4258.04    649.48 o 
   6  13   2     1249.17      820.29    350.13 o 
   9  13   2      641.87     1836.25    544.97 o 
 -23  14   2      346.62      444.53    496.97 o 
 -20  14   2     4654.41     5435.32    708.55 o 
 -17  14   2     2513.32     2201.93    869.85 o 
 -14  14   2    27675.75    24106.38   3873.65 o 
 -11  14   2     4647.00     4500.89    415.14 o 
  -8  14   2     3650.98     3584.53    795.92 o 
  -5  14   2       74.72       54.35    166.30 o 
  -2  14   2    17367.53    19190.92   1522.87 o 
   1  14   2      173.21      464.13    242.22 o 
   4  14   2     3457.13     4541.71    776.73 o 
   7  14   2     1332.16     1006.46    446.59 o 
 -22  15   2      290.63      -28.43    709.72 o 
 -19  15   2       96.72      166.54    317.22 o 
 -16  15   2      344.82      288.93    481.00 o 
 -13  15   2    18004.05    18915.22   1539.33 o 
 -10  15   2    34788.24    33164.25   3612.18 o 
  -7  15   2     6551.45     5071.61    440.57 o 
  -4  15   2       31.47     -155.79    188.89 o 
  -1  15   2     2971.83     3744.55    424.20 o 
   2  15   2     1163.96     1498.77    511.57 o 
   5  15   2      984.02     1270.98    573.76 o 
   8  15   2      375.44      913.01    634.00 o 
 -21  16   2      430.92      389.41    436.22 o 
 -18  16   2      560.28      203.39    278.89 o 
 -15  16   2        9.62      548.93    529.69 o 
 -12  16   2     5272.70     6044.37    513.41 o 
  -9  16   2     6433.68     5960.58    497.03 o 
  -6  16   2     4847.19     4269.52    432.39 o 
  -3  16   2       91.46     -130.74    331.21 o 
   0  16   2      165.70      -74.28    398.94 o 
   3  16   2       77.52      172.99    463.86 o 
   6  16   2        5.51      113.35    535.30 o 
 -20  17   2      568.84     -228.50    581.62 o 
 -17  17   2      858.95     1575.56    503.50 o 
 -14  17   2      640.46      113.87    420.95 o 
 -11  17   2      335.89     -225.30    529.69 o 
  -8  17   2     2323.19     2097.22    518.80 o 
  -5  17   2     7241.03     7269.32    576.55 o 
  -2  17   2      290.71     -249.27    519.31 o 
   1  17   2     4058.32     4244.47    976.30 o 
   4  17   2      111.11      266.67    538.13 o 
 -22  18   2     2867.13     2956.59   1052.46 o 
 -19  18   2      389.40      513.08    813.58 o 
 -16  18   2     2705.63     3594.54    955.53 o 
 -13  18   2     2648.99     2363.64    390.99 o 
 -10  18   2     2220.57     1988.32    365.38 o 
  -7  18   2    11979.19    13302.59   1034.37 o 
  -4  18   2     3985.09     4839.94   1031.69 o 
  -1  18   2        8.29     -332.36    574.70 o 
   2  18   2       92.53      540.08    740.88 o 
 -21  19   2      990.53     1426.36    879.36 o 
 -18  19   2      158.36      760.80    517.88 o 
 -15  19   2      164.80     -152.57    491.61 o 
 -12  19   2       91.94      351.05    380.75 o 
  -9  19   2      243.88     -219.00    262.09 o 
  -6  19   2       79.52     -520.81    347.21 o 
  -3  19   2      514.68     -173.10    630.09 o 
   0  19   2     3597.67     4950.73   1156.32 o 
 -20  20   2     1100.75     1017.84    803.20 o 
 -17  20   2     7124.76     6532.86    907.06 o 
 -14  20   2      151.61      143.64    447.17 o 
 -11  20   2     2553.07     2777.76    558.34 o 
  -8  20   2      409.86      747.07    375.19 o 
  -5  20   2      789.97     1142.48    817.04 o 
  -2  20   2      137.96     -553.93    630.09 o 
   1  20   2        0.83      -13.85    768.57 o 
 -19  21   2       95.06      -34.88    518.36 o 
 -16  21   2     3784.77     4825.13    907.06 o 
 -13  21   2      536.25      451.90    340.97 o 
 -10  21   2      337.63      868.42    367.31 o 
  -7  21   2     1031.25     1260.19    879.36 o 
  -4  21   2        9.08     -581.62    678.56 o 
  -1  21   2        1.49      983.22    844.74 o 
 -18  22   2      124.09       88.31    550.40 o 
 -15  22   2      502.02      798.11    599.39 o 
 -12  22   2     4033.26     4206.15    565.48 o 
  -9  22   2      138.48      387.75    740.88 o 
  -6  22   2     5672.23     4611.45   1225.56 o 
 -14  23   2     4340.28     4757.98   1132.09 o 
 -11  23   2       76.66     -270.04    851.66 o 
  -8  23   2      250.14     -429.29    823.97 o 
   1   1   3    13492.67    14173.05   1570.07 o 
  -1   2   3   215098.33   211824.80  15441.27 o 
   2   2   3    13356.75    13913.26   1198.49 o 
  -3   3   3    33657.73    28709.42   1990.43 o 
   0   3   3    76556.65    80815.98   2811.95 o 
   3   3   3   108328.27   108322.14  12245.46 o 
  -5   4   3    83481.48    75120.91   4956.24 o 
  -2   4   3    26587.53    25142.38   2500.52 o 
   1   4   3    14291.04    14994.31    581.93 o 
   4   4   3    21288.38    21513.11   2028.59 o 
  -7   5   3    26889.84    26341.79   1698.04 o 
  -4   5   3    14416.60    13785.80    598.16 o 
  -1   5   3      216.04      282.28     64.93 o 
   2   5   3     9136.10     8087.28    622.61 o 
   5   5   3      641.77     1372.06    185.67 o 
  -9   6   3      132.98      199.96     85.89 o 
  -6   6   3    15159.07    13355.82    720.98 o 
  -3   6   3     2074.02     2186.47    127.99 o 
   0   6   3      977.68      661.77    112.56 o 
   3   6   3    32996.25    34055.09   1618.04 o 
   6   6   3     6420.21     5611.59    416.71 o 
 -11   7   3    40803.83    42697.69   2956.27 o 
  -8   7   3   110714.26   103787.95   7553.52 o 
  -5   7   3    83065.97    80761.72   5653.40 o 
  -2   7   3    56442.20    53799.80   3071.49 o 
   1   7   3     7224.56     7185.54    403.15 o 
   4   7   3      467.50      568.34    158.42 o 
   7   7   3     2554.45     1937.38    294.00 o 
 -13   8   3    13193.12    13548.37    779.54 o 
 -10   8   3    14333.39    14545.47    975.11 o 
  -7   8   3      205.78       14.56     96.51 o 
  -4   8   3    20475.76    21863.13    809.28 o 
  -1   8   3      338.51      483.07    124.47 o 
   2   8   3     2847.92     4180.13    332.56 o 
   5   8   3    19444.38    19487.13   1342.42 o 
   8   8   3      592.03      436.99    224.78 o 
 -15   9   3     4879.69     5115.57    506.08 o 
 -12   9   3   107524.92   100294.37   7314.73 o 
  -9   9   3       53.29       -1.13    122.31 o 
  -6   9   3     8054.39     7661.86    509.38 o 
  -3   9   3     7405.05     7801.80    530.91 o 
   0   9   3     5612.83     5851.48    285.70 o 
   3   9   3      112.48      378.03    170.37 o 
   6   9   3       42.08     -221.01    174.77 o 
   9   9   3     2719.20     2058.59    383.49 o 
 -17  10   3      781.92      460.09    242.76 o 
 -14  10   3      711.96      845.45    185.77 o 
 -11  10   3    30928.91    29950.41   1220.56 o 
  -8  10   3    13427.48    13899.43    789.72 o 
  -5  10   3     1500.44     1554.61    156.15 o 
  -2  10   3       45.62       59.20    107.69 o 
   1  10   3     1678.36     1610.27    209.54 o 
   4  10   3     1745.49      996.03    218.68 o 
   7  10   3    14195.18    15123.81    754.64 o 
  10  10   3     3223.56     3761.64    618.67 o 
 -19  11   3     1821.27     1188.03    445.66 o 
 -16  11   3    12220.45    13270.38    865.49 o 
 -13  11   3      282.68      -18.95    151.46 o 
 -10  11   3     4538.67     5009.47    422.16 o 
  -7  11   3   145597.58   139505.03   8419.25 o 
  -4  11   3      884.21      758.11    142.14 o 
  -1  11   3    10630.23    10873.26   1024.69 o 
   2  11   3    14837.02    15823.13   1337.75 o 
   5  11   3    15107.90    14725.79    813.52 o 
   8  11   3    13722.20    14402.08    907.89 o 
  11  11   3      647.15      170.79    463.91 o 
 -21  12   3     4058.91     3832.92   1277.50 o 
 -18  12   3     1425.63     1327.57    378.24 o 
 -15  12   3     6953.06     7789.21    551.67 o 
 -12  12   3     2697.56     2992.11    238.51 o 
  -9  12   3    31677.74    29828.80   2096.91 o 
  -6  12   3    14160.60    14766.46    986.95 o 
  -3  12   3       53.04       88.91    130.87 o 
   0  12   3     6358.31     7371.01    965.43 o 
   3  12   3    16124.02    16857.91   1253.26 o 
   6  12   3     7626.93     8383.84    658.94 o 
   9  12   3      357.63      -34.96    396.48 o 
 -23  13   3      656.86     1191.15    527.41 o 
 -20  13   3        4.24      416.20    393.19 o 
 -17  13   3     2252.80     2641.70    732.00 o 
 -14  13   3       72.13      109.97    211.54 o 
 -11  13   3      643.86      428.56    150.49 o 
  -8  13   3     9786.58    10292.76    792.50 o 
  -5  13   3    40972.11    42611.88   2868.06 o 
  -2  13   3    36844.06    40874.95   3063.18 o 
   1  13   3     1870.79     2272.80    303.80 o 
   4  13   3      389.65      679.10    430.73 o 
   7  13   3        0.26        3.16    315.65 o 
  10  13   3       97.56       54.65    471.21 o 
 -22  14   3       62.36      288.36    436.66 o 
 -19  14   3     3748.70     4765.85   1284.42 o 
 -16  14   3      767.05      412.75    257.23 o 
 -13  14   3      114.54      429.36    232.04 o 
 -10  14   3      132.04     -140.23    183.81 o 
  -7  14   3     5536.36     5632.68    508.36 o 
  -4  14   3    20332.35    20773.13   1503.31 o 
  -1  14   3    21145.77    22413.97   1996.82 o 
   2  14   3     3019.81     3831.33    510.28 o 
   5  14   3      697.65      880.99    619.78 o 
   8  14   3      606.80       91.97    792.81 o 
 -21  15   3     2291.29     2254.64    543.80 o 
 -18  15   3      575.76      120.90    384.41 o 
 -15  15   3      367.34     -120.34    220.58 o 
 -12  15   3     1467.10     1994.53    323.97 o 
  -9  15   3      105.97      115.54    208.67 o 
  -6  15   3     2980.38     2441.56    342.54 o 
  -3  15   3      103.11     -180.51    240.08 o 
   0  15   3     3514.38     3609.72    426.40 o 
   3  15   3     8130.13     9399.19    709.65 o 
   6  15   3     1369.81     1411.77    438.26 o 
 -23  16   3       30.96      390.45    458.03 o 
 -20  16   3     1123.94      634.42    407.00 o 
 -17  16   3      292.68      409.94    302.28 o 
 -14  16   3    10094.86    10095.69   1554.46 o 
 -11  16   3     1204.55     1307.20    439.68 o 
  -8  16   3      315.18      -49.54    280.96 o 
  -5  16   3     2134.47     2978.85    490.75 o 
  -2  16   3      598.14      308.64    425.83 o 
   1  16   3     6722.92     7717.79    903.59 o 
   4  16   3       14.62      255.84    462.29 o 
   7  16   3        0.82      733.95    610.33 o 
 -22  17   3       29.30      593.98    440.59 o 
 -19  17   3      372.35      448.10    281.22 o 
 -16  17   3     1942.72     1661.26    513.81 o 
 -13  17   3     4495.73     4713.54    601.00 o 
 -10  17   3      155.69       56.27    241.19 o 
  -7  17   3       67.78      194.87    239.76 o 
  -4  17   3     1679.37     1307.47    430.10 o 
  -1  17   3       60.02      131.56    574.70 o 
   2  17   3      360.01      290.81    664.71 o 
   5  17   3        7.37     -214.83    664.71 o 
 -21  18   3       87.61      325.43    692.41 o 
 -18  18   3        2.61      238.70    529.69 o 
 -15  18   3     3719.58     3164.22    844.74 o 
 -12  18   3      545.03      338.66    341.16 o 
  -9  18   3    10168.92    10162.28    702.59 o 
  -6  18   3     1330.47     1590.27    503.75 o 
  -3  18   3     2644.57     2194.94    837.82 o 
   0  18   3        5.15       62.32    588.55 o 
   3  18   3      449.62      664.71    720.11 o 
 -20  19   3       24.83     -872.44    581.62 o 
 -17  19   3      150.71       94.88    630.09 o 
 -14  19   3     1483.85     1580.45    744.34 o 
 -11  19   3     3949.90     4271.84    481.15 o 
  -8  19   3     2673.50     2808.61    675.10 o 
  -5  19   3       18.01      -76.17    643.94 o 
  -2  19   3      146.70     -650.86    581.62 o 
   1  19   3      877.43      775.50    782.42 o 
 -19  20   3      183.16      250.61    482.46 o 
 -16  20   3        0.67     -275.86    426.78 o 
 -13  20   3     1165.76      534.95    334.41 o 
 -10  20   3       15.32        7.81    288.14 o 
  -7  20   3     1208.41     1101.80    507.43 o 
  -4  20   3    10616.10     9146.73   1460.98 o 
  -1  20   3     1891.96     2091.08    955.53 o 
 -18  21   3       45.56     -615.01    493.34 o 
 -15  21   3      172.49      386.81   1024.77 o 
 -12  21   3     1075.28     2789.15    577.29 o 
  -9  21   3     1241.31     1253.38    544.37 o 
  -6  21   3     3615.56     2561.92   1003.99 o 
  -3  21   3       14.91      408.52    803.20 o 
 -17  22   3     1390.34      939.67    589.84 o 
 -14  22   3       58.20      -57.76    524.00 o 
 -11  22   3       36.84     -623.17    768.57 o 
  -8  22   3     1552.86     2271.10    955.53 o 
  -5  22   3        8.06       20.77    810.12 o 
 -16  23   3     6773.20     8394.47   1377.89 o 
 -13  23   3       25.61     -116.07    575.72 o 
 -10  23   3     1106.68      872.44    927.83 o 
  -7  23   3      629.88      900.13    955.53 o 
  -1   1   4    25157.57    27935.46   1419.07 o 
  -3   2   4    19669.70    17794.98   1875.90 o 
   0   2   4   303387.41   297109.09  30248.85 o 
  -5   3   4     6162.21     6548.62    612.64 o 
  -2   3   4    87736.44    85550.73   5447.77 o 
   1   3   4    14023.55    13932.85    633.08 o 
  -7   4   4    28193.46    25797.45   2689.17 o 
  -4   4   4    36171.99    32554.32   2276.85 o 
  -1   4   4   246148.84   236543.47   7984.61 o 
   2   4   4    20030.11    20685.99    787.61 o 
  -9   5   4    34263.68    32308.71   4204.30 o 
  -6   5   4    26126.41    24382.84    942.38 o 
  -3   5   4     1170.19     1087.38    107.58 o 
   0   5   4    31405.56    33562.69   1226.20 o 
   3   5   4     1498.01     1727.48    169.45 o 
 -11   6   4      116.04      -57.05    141.50 o 
  -8   6   4    40765.70    40290.23   2647.91 o 
  -5   6   4      504.86      591.48     75.27 o 
  -2   6   4     1790.50     2079.02    132.76 o 
   1   6   4    28458.70    29586.25   1158.43 o 
   4   6   4    11730.58    12228.09    649.61 o 
 -13   7   4    13104.48    13303.67   1391.07 o 
 -10   7   4       48.20      -39.87     77.29 o 
  -7   7   4    54583.49    51715.45   3091.90 o 
  -4   7   4   225294.19   232625.66  11639.89 o 
  -1   7   4     2970.88     3177.62    214.52 o 
   2   7   4     1182.22     1304.74    140.26 o 
   5   7   4     2956.36     2902.63    262.88 o 
 -15   8   4     3502.93     3383.70    325.57 o 
 -12   8   4    29033.34    25522.01   1752.90 o 
  -9   8   4     7795.13     7170.42    515.58 o 
  -6   8   4    65626.32    65539.60   4144.79 o 
  -3   8   4     7664.54     8363.72    416.20 o 
   0   8   4     2948.92     3035.80    231.34 o 
   3   8   4       64.46       15.32    135.36 o 
   6   8   4     4881.99     5213.37    380.41 o 
 -17   9   4      132.02      363.44    221.27 o 
 -14   9   4     2474.63     2137.43    364.17 o 
 -11   9   4      103.02       49.63    114.23 o 
  -8   9   4     8837.75     8136.60    573.89 o 
  -5   9   4    60275.92    61489.16   2669.23 o 
  -2   9   4    27675.07    27787.28   1708.99 o 
   1   9   4    60439.88    63424.15   2753.88 o 
   4   9   4     1854.04     2115.30    575.66 o 
   7   9   4     1753.75     1553.50    274.22 o 
 -19  10   4       10.18      414.60    359.85 o 
 -16  10   4    44446.69    47241.91   2700.06 o 
 -13  10   4      890.00      781.47    249.17 o 
 -10  10   4    11365.47    11510.96    647.64 o 
  -7  10   4   103679.38   104192.54   5508.95 o 
  -4  10   4     8416.44     7505.24    337.01 o 
  -1  10   4      544.56      479.25    169.90 o 
   2  10   4     7919.45     7842.76    447.88 o 
   5  10   4    19914.63    20887.70   1235.60 o 
   8  10   4        2.69       50.11    290.11 o 
 -21  11   4      325.24      291.63    399.48 o 
 -18  11   4       63.64     -115.75    354.79 o 
 -15  11   4    16049.29    15273.54   1749.96 o 
 -12  11   4    20285.40    19909.96   2025.80 o 
  -9  11   4      183.83      175.55     97.23 o 
  -6  11   4    15262.26    15700.02    834.57 o 
  -3  11   4    25209.48    27209.67   2515.51 o 
   0  11   4       72.81      279.20    167.04 o 
   3  11   4     4649.37     5219.24    390.19 o 
   6  11   4     4829.87     5754.72    472.72 o 
   9  11   4      172.02     -175.94    378.46 o 
 -23  12   4     3053.57     4082.35    745.35 o 
 -20  12   4       76.32     -348.04    275.65 o 
 -17  12   4     3317.77     3559.23    532.76 o 
 -14  12   4       78.48      173.73    162.54 o 
 -11  12   4    53091.27    51453.80   3468.19 o 
  -8  12   4    10998.28    10920.39    851.90 o 
  -5  12   4     8081.76     7888.40    376.16 o 
  -2  12   4    13204.21    14504.62    661.90 o 
   1  12   4      119.04       29.69    184.89 o 
   4  12   4    34335.02    38585.30   1996.82 o 
   7  12   4      542.16      496.76    334.59 o 
  10  12   4     1037.71     1724.58    647.40 o 
 -22  13   4      979.67      795.29    483.30 o 
 -19  13   4     1964.22     2032.21    390.24 o 
 -16  13   4     1425.98     1318.39    262.69 o 
 -13  13   4     2034.28     1952.17    260.45 o 
 -10  13   4      139.69     -165.81    110.54 o 
  -7  13   4     3884.82     4016.51    441.74 o 
  -4  13   4     1895.98     2066.18    251.30 o 
  -1  13   4     3888.85     4097.37    412.76 o 
   2  13   4     2337.01     2612.52    317.34 o 
   5  13   4      218.08      434.74    309.15 o 
   8  13   4     2052.28     2018.55    562.90 o 
 -21  14   4      818.58      604.83    401.49 o 
 -18  14   4       42.39      400.05    281.07 o 
 -15  14   4       20.05      -19.92    217.94 o 
 -12  14   4     1253.76     1541.91    236.00 o 
  -9  14   4     1793.84     1619.82    336.10 o 
  -6  14   4    71873.06    70468.75   3509.56 o 
  -3  14   4      691.33      561.19    222.33 o 
   0  14   4      521.93      582.89    237.91 o 
   3  14   4     2771.44     3828.59    680.45 o 
   6  14   4      917.81     1478.06    413.66 o 
   9  14   4      322.64      441.47    772.04 o 
 -23  15   4     2316.51     2903.34    900.13 o 
 -20  15   4      886.54     1336.01    668.18 o 
 -17  15   4      941.99      632.14    377.48 o 
 -14  15   4      478.27      236.84    250.71 o 
 -11  15   4      992.82      855.52    264.91 o 
  -8  15   4       36.13      -45.20    199.07 o 
  -5  15   4    34209.49    33796.36   1983.17 o 
  -2  15   4     1709.08      823.97    536.62 o 
   1  15   4       10.38      141.43    242.06 o 
   4  15   4     8585.41     8906.06    719.73 o 
   7  15   4       32.95      378.92    396.39 o 
 -22  16   4      207.55      471.58    420.28 o 
 -19  16   4        1.67     -131.27    289.45 o 
 -16  16   4       81.79       47.54    233.89 o 
 -13  16   4      306.29      272.04    379.55 o 
 -10  16   4     1179.33      606.88    326.98 o 
  -7  16   4      311.65      292.29    245.26 o 
  -4  16   4      493.43     1072.17    397.93 o 
  -1  16   4     9583.68     9655.99   1173.63 o 
   2  16   4     3328.93     3302.79    879.36 o 
   5  16   4     1232.41      205.99    581.62 o 
 -21  17   4      452.18     -151.70    337.40 o 
 -18  17   4     1475.58     1043.53    463.97 o 
 -15  17   4     1486.66     1577.34    511.62 o 
 -12  17   4     3558.87     4962.46    803.20 o 
  -9  17   4      339.60     -227.28    376.71 o 
  -6  17   4      356.92      439.68    647.40 o 
  -3  17   4     3206.70     3931.64    931.29 o 
   0  17   4      118.96      117.71    567.78 o 
   3  17   4      512.62     -173.10    637.02 o 
 -20  18   4      936.39      514.65    347.57 o 
 -17  18   4      426.36      345.94    438.59 o 
 -14  18   4        9.89     -124.47    400.18 o 
 -11  18   4     5244.71     4603.17    467.86 o 
  -8  18   4     2034.56     2126.14   1415.98 o 
  -5  18   4      534.33      469.71    397.53 o 
  -2  18   4     3045.68     3171.24    907.06 o 
   1  18   4     2073.31     2409.58    893.21 o 
   4  18   4      454.93      450.07    817.04 o 
 -19  19   4     2595.72     2212.11    609.88 o 
 -16  19   4      699.06      622.96    598.93 o 
 -13  19   4     6784.49     7668.59    855.44 o 
 -10  19   4     1656.38     1794.95    499.78 o 
  -7  19   4      694.93      303.23    778.96 o 
  -4  19   4     2002.64     1495.60    789.35 o 
  -1  19   4      508.78     -131.56    699.33 o 
   2  19   4      130.97      823.97    858.59 o 
 -21  20   4       21.67      263.12    768.57 o 
 -18  20   4     1699.43     1506.29    830.89 o 
 -15  20   4     5033.54     5127.00    786.04 o 
 -12  20   4     2691.77     2769.55   1080.16 o 
  -9  20   4        5.06      122.75    425.54 o 
  -6  20   4     1072.90     1641.61    547.71 o 
  -3  20   4     1999.70     3122.77   1066.31 o 
   0  20   4       82.65      297.74    817.04 o 
 -20  21   4      114.72      551.22    709.72 o 
 -17  21   4        0.18      544.62    555.64 o 
 -14  21   4     1859.34     1571.77    614.05 o 
 -11  21   4      340.28      652.18    495.84 o 
  -8  21   4     6079.59     4921.62    765.29 o 
  -5  21   4      556.20     1156.32    851.66 o 
  -2  21   4      277.93     1377.89    927.83 o 
 -16  22   4      426.15      328.42    578.59 o 
 -13  22   4      218.37      245.81    792.81 o 
 -10  22   4     1196.53      829.07    521.68 o 
  -7  22   4       17.51    -1059.39    706.26 o 
  -4  22   4     2361.24     2603.46   1045.54 o 
 -15  23   4      114.93      387.01   1028.23 o 
 -12  23   4        4.17     -346.20    858.59 o 
  -9  23   4       21.80    -1073.23    782.42 o 
   0   1   5    73177.09    80786.45   3908.94 o 
  -2   2   5    50356.22    51107.59   4707.78 o 
   1   2   5    12610.25    11532.49    563.40 o 
  -4   3   5      320.19      494.45     92.50 o 
  -1   3   5   544894.88   591899.25  20049.04 o 
   2   3   5    65385.80    64904.13   4580.28 o 
  -6   4   5    34028.56    32989.46   1484.14 o 
  -3   4   5     9288.19     8615.51    582.65 o 
   0   4   5     5059.36     5543.56    223.33 o 
   3   4   5      974.83      859.47    125.65 o 
  -8   5   5      698.54      599.30    136.92 o 
  -5   5   5       35.29      -93.96     64.27 o 
  -2   5   5     7649.88     6393.24    316.81 o 
   1   5   5    18272.03    17543.92    824.51 o 
   4   5   5    45718.44    47156.99   2532.62 o 
 -10   6   5     4805.02     5272.64    511.68 o 
  -7   6   5    45202.20    39820.46   2364.58 o 
  -4   6   5   149813.77   137402.41  11605.11 o 
  -1   6   5    11588.97    12770.30    454.65 o 
   2   6   5    48275.17    54316.29   2506.51 o 
   5   6   5    22630.03    21664.50   1535.80 o 
 -12   7   5     4409.26     4779.86    570.31 o 
  -9   7   5     7057.49     6277.36    260.60 o 
  -6   7   5     8343.92     6761.67    736.35 o 
  -3   7   5    22099.65    21986.16    743.17 o 
   0   7   5    52004.71    56988.04   2058.76 o 
   3   7   5     2220.53     2220.88    218.44 o 
   6   7   5    34447.11    32458.44   1789.94 o 
 -14   8   5    22084.68    20911.05   1525.18 o 
 -11   8   5    33718.41    29500.11   2182.13 o 
  -8   8   5    28928.12    27937.65   1869.12 o 
  -5   8   5    16140.92    14853.48    920.78 o 
  -2   8   5     6494.85     7105.57    397.99 o 
   1   8   5    29357.54    33205.07   1269.59 o 
   4   8   5        4.32      -59.77    149.50 o 
   7   8   5     9416.46    10028.53    610.64 o 
 -16   9   5       49.61     -189.68    218.87 o 
 -13   9   5    14243.18    12745.02    994.77 o 
 -10   9   5    11080.56    10349.10    739.56 o 
  -7   9   5     5004.87     5451.97    314.93 o 
  -4   9   5     5092.72     5123.27    349.61 o 
  -1   9   5    17860.55    18964.14    863.21 o 
   2   9   5     1361.31     1414.97    207.36 o 
   5   9   5     1348.23     1230.85    236.37 o 
   8   9   5      499.49      752.25    253.08 o 
 -18  10   5     2476.74     2992.87    416.05 o 
 -15  10   5       34.88     -193.22    173.52 o 
 -12  10   5     8328.03     8124.09    471.32 o 
  -9  10   5    34255.34    34668.07   2176.36 o 
  -6  10   5     6312.10     6191.45    466.55 o 
  -3  10   5    82923.87    85254.00   5744.59 o 
   0  10   5      898.70      629.60    173.57 o 
   3  10   5     2810.97     2294.76    294.66 o 
   6  10   5     2430.88     2278.57    318.72 o 
   9  10   5      888.81     1578.56    592.01 o 
 -20  11   5     1944.95     1577.71    704.80 o 
 -17  11   5      729.87      710.25    250.61 o 
 -14  11   5      299.89      141.68    164.73 o 
 -11  11   5     5585.58     5196.13    443.45 o 
  -8  11   5     3178.64     2866.68    358.17 o 
  -5  11   5     2070.12     2149.26    181.68 o 
  -2  11   5    31956.43    34894.56   2864.30 o 
   1  11   5    16920.91    17345.41   1272.25 o 
   4  11   5     1948.35     1452.75    276.43 o 
   7  11   5     9663.62    11630.82   1254.74 o 
  10  11   5      333.13      312.87    453.94 o 
 -22  12   5       92.76      -51.96    360.74 o 
 -19  12   5       15.34     -135.15    240.43 o 
 -16  12   5     6252.12     6591.86    499.70 o 
 -13  12   5      712.22      636.89    185.77 o 
 -10  12   5     1822.34     1785.46    187.69 o 
  -7  12   5     8169.98     8094.57    578.13 o 
  -4  12   5     4690.51     5188.50    341.85 o 
  -1  12   5    37126.64    40430.76   2792.06 o 
   2  12   5    18921.76    20773.81   1774.51 o 
   5  12   5      583.79      309.00    246.05 o 
   8  12   5        6.88      -44.24    508.92 o 
  11  12   5      206.46      220.80    508.92 o 
 -21  13   5     1389.68     1374.73   1024.77 o 
 -18  13   5      110.92      -46.73    224.98 o 
 -15  13   5    33384.98    33205.25   2832.32 o 
 -12  13   5       68.54      -12.38    156.41 o 
  -9  13   5     1702.87     1530.35    188.35 o 
  -6  13   5     5406.54     5397.94    626.02 o 
  -3  13   5      669.28      849.03    213.41 o 
   0  13   5     4420.11     4389.55    368.51 o 
   3  13   5      448.66      332.54    240.14 o 
   6  13   5     3865.85     4796.48    538.19 o 
   9  13   5        4.83     -203.19    709.72 o 
 -23  14   5     3846.45     3683.76    778.96 o 
 -20  14   5      278.61      226.59    359.59 o 
 -17  14   5       28.62      346.20    275.81 o 
 -14  14   5     3040.71     2326.93    386.89 o 
 -11  14   5     1935.38     1111.64    217.10 o 
  -8  14   5     2836.09     2563.75    266.17 o 
  -5  14   5     9132.23     8858.20    677.83 o 
  -2  14   5     6980.34     7006.58    615.13 o 
   1  14   5     8186.30     9149.02   1101.35 o 
   4  14   5     5485.40     6480.65    662.67 o 
   7  14   5      823.35      821.84    422.87 o 
 -22  15   5     1311.82     1224.70    654.33 o 
 -19  15   5      757.62     1133.09    347.50 o 
 -16  15   5     4014.80     4588.93    706.25 o 
 -13  15   5      217.79      -90.42    395.05 o 
 -10  15   5    41975.75    39488.37   4811.15 o 
  -7  15   5      291.04      347.59    327.21 o 
  -4  15   5       88.16     -167.98    278.65 o 
  -1  15   5      549.18      539.60    273.47 o 
   2  15   5      817.44     1218.03    349.94 o 
   5  15   5       55.01     -364.34    320.83 o 
   8  15   5      189.03      504.30    531.58 o 
 -21  16   5      429.85      184.37    385.97 o 
 -18  16   5     1390.24     1175.15    398.67 o 
 -15  16   5       38.73       73.78    241.16 o 
 -12  16   5      516.41      564.99    242.26 o 
  -9  16   5      200.18      -20.90    220.57 o 
  -6  16   5    18799.12    16357.76   1150.48 o 
  -3  16   5       54.34      347.04    365.64 o 
   0  16   5     1730.41     1005.00    420.29 o 
   3  16   5      421.70     -290.81    637.02 o 
   6  16   5       55.33     -560.85    685.49 o 
 -20  17   5       11.58     -247.01    587.00 o 
 -17  17   5       69.39      319.03    277.32 o 
 -14  17   5      277.89     -330.80    220.54 o 
 -11  17   5     5686.22     6196.21    535.66 o 
  -8  17   5      228.15      -84.13    309.49 o 
  -5  17   5    10307.71     9145.08    850.79 o 
  -2  17   5      261.12      182.09    720.11 o 
   1  17   5     1484.51      789.35    720.11 o 
   4  17   5      424.23     -505.46    678.56 o 
 -22  18   5     1456.33     1745.34    561.97 o 
 -19  18   5       59.03      110.48    292.81 o 
 -16  18   5     6420.45     7205.51   2305.72 o 
 -13  18   5     1202.29     2451.13    872.44 o 
 -10  18   5       22.85      363.20    356.04 o 
  -7  18   5     7928.04     6648.40    782.42 o 
  -4  18   5       42.13       71.95    460.45 o 
  -1  18   5     2632.39     2160.32    872.44 o 
   2  18   5     1452.22     2374.96    948.60 o 
 -21  19   5      112.88     -152.33    713.18 o 
 -18  19   5        6.68      670.51    493.49 o 
 -15  19   5      116.11     -143.70    421.20 o 
 -12  19   5     1288.26     1491.63    504.66 o 
  -9  19   5       39.25      -77.51    364.86 o 
  -6  19   5     1058.24      377.04    444.61 o 
  -3  19   5      808.49      754.73    740.88 o 
   0  19   5     3313.16     5373.10   1204.79 o 
 -20  20   5       80.47       22.76    868.97 o 
 -17  20   5     3163.43     2940.81    695.24 o 
 -14  20   5      707.93     1506.92    768.57 o 
 -11  20   5      101.27     -119.88    396.93 o 
  -8  20   5      464.97     -225.03    459.11 o 
  -5  20   5     3742.24     2229.56    900.13 o 
  -2  20   5      252.49     1246.34    872.44 o 
 -19  21   5     1031.74      682.54    582.59 o 
 -16  21   5     1924.05     2172.82   1457.52 o 
 -13  21   5       44.35      353.13    851.66 o 
 -10  21   5     1695.65     1504.80    580.12 o 
  -7  21   5        4.50     -128.69    730.49 o 
  -4  21   5      245.01     1184.02    886.28 o 
 -18  22   5      978.04     1032.59    617.60 o 
 -15  22   5     2054.10     2273.27    693.31 o 
 -12  22   5     1881.33     2347.27   1094.01 o 
  -9  22   5      591.96      372.88    510.28 o 
  -6  22   5       28.06     -373.90    796.27 o 
 -14  23   5     1223.22     1088.51    628.45 o 
 -11  23   5       11.29     -447.76    505.68 o 
  -8  23   5     1586.96       41.54    907.06 o 
   0   0   6   280872.28   263310.00  12666.26 o 
   1   1   6     2965.95     3729.19    295.72 o 
  -1   2   6   250589.63   274246.91   9708.70 o 
   2   2   6    97301.84    97539.77   5484.57 o 
  -3   3   6    36252.62    35913.23   2677.34 o 
   0   3   6    57510.12    63010.08   2740.48 o 
   3   3   6    15853.64    13778.62    949.44 o 
  -5   4   6    38728.60    32308.65   1749.27 o 
  -2   4   6     9007.72     9764.82    655.61 o 
   1   4   6     5780.28     5924.91    298.43 o 
   4   4   6     4469.80     4192.12    311.93 o 
  -7   5   6    17614.84    15770.82    972.61 o 
  -4   5   6   132091.20   130217.94   8904.72 o 
  -1   5   6   214905.09   219467.45   6736.74 o 
   2   5   6      419.21      478.23    120.93 o 
   5   5   6     2539.08     2792.81    445.43 o 
  -9   6   6    11429.93    10357.89    563.57 o 
  -6   6   6    60729.81    51865.84   3333.28 o 
  -3   6   6       64.73       79.97     84.46 o 
   0   6   6    64106.66    62338.51   1967.21 o 
   3   6   6     3746.95     3870.50    305.82 o 
   6   6   6      517.07      243.41    163.90 o 
 -11   7   6     8488.42     7897.93    377.99 o 
  -8   7   6    48900.81    48692.27   2367.96 o 
  -5   7   6    22584.82    20603.29    998.41 o 
  -2   7   6     1398.42     1609.07    180.45 o 
   1   7   6        7.30      114.86    112.44 o 
   4   7   6    14992.73    13964.39   1099.35 o 
   7   7   6      354.46      219.66    182.67 o 
 -13   8   6     5604.56     6069.74    561.81 o 
 -10   8   6    29442.47    28821.03   1624.69 o 
  -7   8   6    32924.12    31910.29   1837.94 o 
  -4   8   6      254.35      168.08     92.28 o 
  -1   8   6     5889.93     5458.31    364.78 o 
   2   8   6    36451.12    36969.92   2343.61 o 
   5   8   6     6159.47     5826.94    392.79 o 
   8   8   6        1.56      109.47    204.60 o 
 -15   9   6     1393.99     1197.51    253.01 o 
 -12   9   6    27137.19    24000.26   1936.85 o 
  -9   9   6     7318.23     6422.35    511.32 o 
  -6   9   6    10255.52    10598.14    730.06 o 
  -3   9   6    13449.63    13300.50    665.47 o 
   0   9   6     8710.23     9538.53    472.78 o 
   3   9   6     1289.72     1486.01    343.80 o 
   6   9   6      992.10      813.50    238.01 o 
   9   9   6     1409.30     1768.86    370.92 o 
 -17  10   6    11512.73    13696.07   1477.18 o 
 -14  10   6       71.37      190.89    178.46 o 
 -11  10   6      203.50      -37.91    203.83 o 
  -8  10   6     4171.68     3721.18    292.49 o 
  -5  10   6   103085.88    98184.57   5895.08 o 
  -2  10   6    26808.49    27786.84   1525.10 o 
   1  10   6       79.63       99.51    159.20 o 
   4  10   6       21.22      -76.93    183.57 o 
   7  10   6     5969.66     7173.54    501.18 o 
  10  10   6     4244.71     4703.47    689.13 o 
 -19  11   6      592.21      709.65    281.75 o 
 -16  11   6     5651.45     5852.93    779.14 o 
 -13  11   6    17269.39    17930.49   2496.52 o 
 -10  11   6     9029.72     7744.45    677.54 o 
  -7  11   6    47002.71    45162.63   3208.10 o 
  -4  11   6     2864.49     2790.94    239.34 o 
  -1  11   6      738.24      671.30    186.81 o 
   2  11   6     2501.59     2942.60    408.76 o 
   5  11   6     3449.71     3413.41    380.82 o 
   8  11   6      677.55      623.96    321.09 o 
  11  11   6      722.45      902.42    402.72 o 
 -21  12   6      662.88      582.31    438.85 o 
 -18  12   6     1068.28     1402.27    294.16 o 
 -15  12   6     6599.98     6483.82    456.73 o 
 -12  12   6     3399.06     3451.46    300.76 o 
  -9  12   6     5038.97     4467.42    469.72 o 
  -6  12   6    13921.27    14577.56    751.55 o 
  -3  12   6    73209.77    79906.18   7281.59 o 
   0  12   6     2408.55     1968.35    265.79 o 
   3  12   6    10951.83    12378.64    662.73 o 
   6  12   6     2073.27     1857.04    496.71 o 
   9  12   6     1873.83     3146.02    645.53 o 
 -23  13   6      184.16      505.92    496.16 o 
 -20  13   6        6.64      101.01    255.22 o 
 -17  13   6       20.59     -147.69    189.74 o 
 -14  13   6       82.76      115.31    205.88 o 
 -11  13   6     1736.89     1590.35    336.98 o 
  -8  13   6    18963.47    17360.54   1698.99 o 
  -5  13   6    10934.71    11863.94    686.10 o 
  -2  13   6     8696.43     8962.89   1057.37 o 
   1  13   6      944.84      971.61    256.84 o 
   4  13   6     2539.97     2630.66    488.71 o 
   7  13   6      108.01       60.97    438.09 o 
  10  13   6       24.59       17.22    493.39 o 
 -22  14   6      262.93      115.73    664.71 o 
 -19  14   6     4707.98     5776.81    946.08 o 
 -16  14   6       75.31       21.03    226.97 o 
 -13  14   6      190.96      127.79    180.33 o 
 -10  14   6     4695.04     4426.27    342.70 o 
  -7  14   6     4742.29     4697.43    420.38 o 
  -4  14   6     3143.06     2956.01    406.51 o 
  -1  14   6     1758.25     2348.95    357.31 o 
   2  14   6     9950.68    11830.40    683.59 o 
   5  14   6     2882.58     3066.69    477.16 o 
   8  14   6      764.25     1735.05   1045.54 o 
 -21  15   6       40.79     -406.20    337.50 o 
 -18  15   6     2000.72     1735.38    351.80 o 
 -15  15   6     6213.27     5024.46    495.33 o 
 -12  15   6     4207.34     3190.52    374.20 o 
  -9  15   6     2969.35     1983.02    450.66 o 
  -6  15   6      458.10      603.59    268.34 o 
  -3  15   6     2181.23     2533.53    420.90 o 
   0  15   6     7349.89     7379.23    580.72 o 
   3  15   6     7467.19     7909.36   1028.23 o 
   6  15   6      102.42     -118.79    382.80 o 
 -20  16   6     5760.96     5764.36    597.08 o 
 -17  16   6      971.89     1015.20    539.58 o 
 -14  16   6    17642.19    17252.76   1318.18 o 
 -11  16   6    12856.64     9991.08   1352.86 o 
  -8  16   6     1770.56     1435.23   1388.28 o 
  -5  16   6     1186.89     1170.17    560.85 o 
  -2  16   6       60.03      454.60    388.11 o 
   1  16   6      399.66      497.12    399.26 o 
   4  16   6      152.00     -374.67    540.08 o 
 -22  17   6      520.98      974.39    491.45 o 
 -19  17   6      431.39      735.86    333.52 o 
 -16  17   6      888.42     1164.82    408.38 o 
 -13  17   6       19.12      -37.64    258.84 o 
 -10  17   6     1547.53      646.92    366.30 o 
  -7  17   6     3329.11     3645.31    572.71 o 
  -4  17   6       63.45      515.36    685.49 o 
  -1  17   6      751.98      600.15    414.23 o 
   2  17   6       43.97     -346.20    581.62 o 
   5  17   6      175.92      387.75    761.65 o 
 -21  18   6      462.97      782.17    430.91 o 
 -18  18   6      997.82      328.01    303.59 o 
 -15  18   6     5290.15     5072.53   2250.33 o 
 -12  18   6     1157.13      679.52    413.94 o 
  -9  18   6     1648.14     2804.77    557.90 o 
  -6  18   6       30.14        2.42    387.75 o 
  -3  18   6      304.96     -125.13    408.13 o 
   0  18   6      703.07       83.09    685.49 o 
   3  18   6       75.32     -948.60    664.71 o 
 -20  19   6       97.11      102.07    314.43 o 
 -17  19   6       35.66      458.23    476.90 o 
 -14  19   6       16.14      343.01    463.79 o 
 -11  19   6     2974.84     2156.21    540.68 o 
  -8  19   6      107.47     -178.17    380.70 o 
  -5  19   6     5882.05     6626.42    799.15 o 
  -2  19   6     2496.39     2783.49    948.60 o 
   1  19   6     1595.81     2575.76    997.07 o 
 -19  20   6      152.75      309.87    810.12 o 
 -16  20   6     1336.21     1533.44    578.16 o 
 -13  20   6       37.79      318.51    761.65 o 
 -10  20   6     1170.16     1699.48    556.94 o 
  -7  20   6     3600.72     2602.38    628.39 o 
  -4  20   6     5760.79     5726.23   1204.79 o 
  -1  20   6       20.52      422.37    851.66 o 
 -18  21   6     1911.29     3577.85    741.54 o 
 -15  21   6       97.33      749.29    583.73 o 
 -12  21   6      528.42      852.41    514.88 o 
  -9  21   6       30.97      670.34    526.41 o 
  -6  21   6      296.56     -648.83    907.06 o 
  -3  21   6      437.56      547.00    817.04 o 
 -17  22   6     3655.65     4762.32   2489.21 o 
 -14  22   6     2690.31     2730.65    693.67 o 
 -11  22   6      435.84      907.78    557.20 o 
  -8  22   6      416.33      190.78    520.19 o 
  -5  22   6      196.56      180.03    858.59 o 
 -13  23   6     1779.88     2561.92   1197.87 o 
 -10  23   6        8.81       39.68    517.35 o 
  -1   1   7       33.66       36.05     50.27 o 
  -3   2   7    40070.68    43529.32   2364.58 o 
   0   2   7   103668.75   107580.85   5742.03 o 
  -5   3   7       60.12       35.60     54.04 o 
  -2   3   7   187704.91   178783.52  12573.80 o 
   1   3   7     4579.76     4792.27    276.23 o 
  -7   4   7    15009.53    14039.48   1044.63 o 
  -4   4   7     7528.25     6314.03    489.49 o 
  -1   4   7    20796.83    21105.62   1037.67 o 
   2   4   7    38727.56    37468.36   1377.28 o 
  -9   5   7    76463.93    66993.63   4434.49 o 
  -6   5   7    20633.64    18894.18   1073.42 o 
  -3   5   7    17226.04    17381.39    671.07 o 
   0   5   7   135045.08   142685.97   4407.70 o 
   3   5   7    38213.46    41882.78   2121.74 o 
 -11   6   7     7173.77     7277.79    396.92 o 
  -8   6   7     4424.17     4251.39    252.73 o 
  -5   6   7    86904.93    82082.02   4098.57 o 
  -2   6   7    11217.47    11492.72    418.64 o 
   1   6   7    16771.73    19173.56    807.31 o 
   4   6   7      212.57      378.44    141.03 o 
 -13   7   7     3695.35     4373.49    387.77 o 
 -10   7   7    71966.88    66528.24   4031.36 o 
  -7   7   7      218.77      278.48     84.63 o 
  -4   7   7   137592.16   126260.17  10987.48 o 
  -1   7   7    70648.07    78781.16   2480.93 o 
   2   7   7      580.98      637.59    153.73 o 
   5   7   7      809.56      582.41    180.80 o 
 -15   8   7       10.24      -88.76    175.32 o 
 -12   8   7    61304.23    59815.20   3200.52 o 
  -9   8   7     3891.23     4146.52    418.75 o 
  -6   8   7    29105.92    28328.35   2595.46 o 
  -3   8   7    24985.88    24656.97    878.00 o 
   0   8   7    92494.19    93873.67   3349.96 o 
   3   8   7     3699.79     3712.34    378.78 o 
   6   8   7     2610.37     2897.11    306.43 o 
 -17   9   7     2454.92     2872.89    511.52 o 
 -14   9   7     2702.92     2593.34    314.89 o 
 -11   9   7       17.98        2.82    144.30 o 
  -8   9   7     7161.51     6506.36    301.00 o 
  -5   9   7    68784.44    64563.51   3303.81 o 
  -2   9   7    67611.47    68008.51   2236.49 o 
   1   9   7     5826.78     6090.21    401.76 o 
   4   9   7     2039.59     2460.86    282.64 o 
   7   9   7      636.02      289.68    225.56 o 
 -19  10   7       13.44       20.49    240.78 o 
 -16  10   7      461.08      225.47    211.74 o 
 -13  10   7        0.99      206.81    180.07 o 
 -10  10   7       22.32     -212.87    141.92 o 
  -7  10   7     3634.37     3855.48    337.80 o 
  -4  10   7      439.43      233.68    112.15 o 
  -1  10   7     1423.66     1665.53    218.67 o 
   2  10   7     1153.56      987.43    216.74 o 
   5  10   7    17881.35    20380.18    914.19 o 
   8  10   7     1632.20     1964.49    387.52 o 
 -21  11   7      834.39     1091.50    423.12 o 
 -18  11   7      324.12      -80.08    220.28 o 
 -15  11   7     2970.33     2647.05    341.80 o 
 -12  11   7     3586.69     3730.08    744.98 o 
  -9  11   7    15750.33    13779.85   1135.33 o 
  -6  11   7     7103.71     6208.89    636.62 o 
  -3  11   7     1506.80     1992.37    229.86 o 
   0  11   7    31359.05    32321.10   1277.37 o 
   3  11   7     3309.08     3670.34    350.35 o 
   6  11   7     5681.90     7173.66    692.59 o 
   9  11   7      546.23       92.37    429.78 o 
 -23  12   7        1.72      -47.35    368.37 o 
 -20  12   7     2335.27     2563.59    386.11 o 
 -17  12   7    13282.08    14059.20   1167.31 o 
 -14  12   7      139.93      153.36    174.96 o 
 -11  12   7     5882.58     4752.84    625.63 o 
  -8  12   7      347.92      675.77    169.26 o 
  -5  12   7    13489.13    15060.24   1092.45 o 
  -2  12   7     9311.27     9170.44    503.21 o 
   1  12   7     2205.70     2238.12    291.37 o 
   4  12   7       62.95        3.03    220.59 o 
   7  12   7       16.30      -49.67    298.72 o 
  10  12   7     2475.63     3230.55    532.33 o 
 -22  13   7     1940.77     2501.66    610.09 o 
 -19  13   7     3123.37     2963.72    585.65 o 
 -16  13   7    14544.16    14507.17   1204.63 o 
 -13  13   7     3384.65     2777.45    394.77 o 
 -10  13   7     2107.22     1838.50    306.82 o 
  -7  13   7    36483.89    38321.57   2021.80 o 
  -4  13   7      744.63      777.51    253.44 o 
  -1  13   7    17269.14    18094.81   1474.84 o 
   2  13   7     7068.00     7119.77    491.51 o 
   5  13   7        6.29      210.58    265.04 o 
   8  13   7     3306.57     4124.99   1433.29 o 
 -21  14   7      634.10      535.02    436.66 o 
 -18  14   7     7353.74     7008.46   1681.29 o 
 -15  14   7     7026.91     7994.11    892.54 o 
 -12  14   7      814.71      814.17    204.40 o 
  -9  14   7    34214.50    33721.91   3007.22 o 
  -6  14   7     1050.35      366.88    246.89 o 
  -3  14   7      678.75      743.68    279.62 o 
   0  14   7     4081.08     4655.32    456.26 o 
   3  14   7       11.66      380.59    251.47 o 
   6  14   7      291.13      751.04    456.99 o 
   9  14   7       97.31      405.09    540.08 o 
 -23  15   7     1976.66     2621.74    699.33 o 
 -20  15   7      908.50     1554.87    407.09 o 
 -17  15   7      247.88      -11.03    297.69 o 
 -14  15   7     6247.13     6295.08    995.79 o 
 -11  15   7      294.64      251.12    212.85 o 
  -8  15   7     3252.40     3729.49    416.78 o 
  -5  15   7     1448.36     1329.98    315.71 o 
  -2  15   7     1658.57     2051.09    677.66 o 
   1  15   7     2044.60     2041.00    380.28 o 
   4  15   7     1037.28      889.28    435.42 o 
   7  15   7      989.40     1107.86    692.41 o 
 -22  16   7       31.39      126.23    398.11 o 
 -19  16   7     1120.49     1623.69    516.54 o 
 -16  16   7     7334.62     8957.03    927.97 o 
 -13  16   7     1240.73      814.54    307.23 o 
 -10  16   7      628.28      699.10    356.96 o 
  -7  16   7      830.33      791.28    385.95 o 
  -4  16   7     1126.45     1029.85    397.60 o 
  -1  16   7     5571.96     6359.11    697.63 o 
   2  16   7       99.27       -6.97    432.76 o 
   5  16   7        1.30       -6.36    446.37 o 
 -21  17   7        3.57      440.82    335.81 o 
 -18  17   7     1758.95     1349.21    362.48 o 
 -15  17   7       21.11       10.61    246.94 o 
 -12  17   7     1554.15     1338.53    604.97 o 
  -9  17   7        7.76     -446.55    342.74 o 
  -6  17   7      892.85      990.46    429.52 o 
  -3  17   7       44.32      133.12    378.85 o 
   0  17   7     1304.07     1226.71    483.02 o 
   3  17   7     7746.17     8516.64   1391.74 o 
 -20  18   7      892.68      476.69    352.13 o 
 -17  18   7      135.83      190.84    301.55 o 
 -14  18   7     1884.95     1291.36    340.80 o 
 -11  18   7     4571.21     3301.57    578.59 o 
  -8  18   7      388.28      182.04    671.64 o 
  -5  18   7      276.21      301.20    440.65 o 
  -2  18   7      358.18      402.52    440.32 o 
   1  18   7     3011.44     1426.36    823.97 o 
 -19  19   7     5098.47     4445.08    547.50 o 
 -16  19   7      232.62     -356.37   1121.70 o 
 -13  19   7     5709.43     5648.71    730.31 o 
 -10  19   7      375.95       66.58    519.31 o 
  -7  19   7      682.97      160.85    775.50 o 
  -4  19   7      683.76      826.50    513.87 o 
  -1  19   7      343.41     -380.83    692.41 o 
   2  19   7      301.65      366.98    782.42 o 
 -18  20   7      153.18      -24.08    550.47 o 
 -15  20   7      833.04      567.35    508.68 o 
 -12  20   7      130.14      723.69    630.09 o 
  -9  20   7     1140.11     1019.40    507.09 o 
  -6  20   7     4491.10     4709.42    758.69 o 
  -3  20   7     4009.65     4334.48   1156.32 o 
   0  20   7      600.51      913.98    830.89 o 
 -17  21   7      538.59       55.14    530.38 o 
 -14  21   7     8352.33     7831.15   1495.60 o 
 -11  21   7      678.94      227.49    630.09 o 
  -8  21   7     3565.45     4090.37    758.63 o 
  -5  21   7        9.07     -997.07    664.71 o 
  -2  21   7      131.06    -1121.70    747.80 o 
 -16  22   7      356.88      194.46    542.22 o 
 -13  22   7      194.10      540.08    865.51 o 
 -10  22   7      109.96     -206.39    487.27 o 
  -7  22   7      443.88      373.24    557.89 o 
 -15  23   7       15.72     -208.25    532.65 o 
 -12  23   7       24.81     -773.37    515.58 o 
  -9  23   7      178.08     -189.93    542.65 o 
   0   1   8     3042.70     3097.11    150.18 o 
  -2   2   8    24133.43    26600.84   1465.47 o 
   1   2   8     8801.72    11265.01    531.06 o 
  -4   3   8    15448.49    14658.43    972.33 o 
  -1   3   8    34419.49    40917.34   1851.91 o 
   2   3   8     3113.45     3456.97    224.78 o 
  -6   4   8    63979.60    63737.87   3366.70 o 
  -3   4   8    37911.19    38901.50   2453.01 o 
   0   4   8    14901.10    14957.79    666.79 o 
   3   4   8    25570.01    24448.97   2199.97 o 
  -8   5   8    39259.91    34808.08   1903.50 o 
  -5   5   8    41357.19    37288.13   2935.26 o 
  -2   5   8   124583.23   120737.26   4168.43 o 
   1   5   8     5826.30     6381.33    270.64 o 
   4   5   8     9147.37     8097.60    462.76 o 
 -10   6   8     6261.88     5972.66    525.38 o 
  -7   6   8       71.76       51.22     74.75 o 
  -4   6   8    29898.69    29950.38   1107.70 o 
  -1   6   8     3172.60     3654.54    239.44 o 
   2   6   8     1219.69     1304.69    173.52 o 
   5   6   8     4285.22     4699.99    447.31 o 
 -12   7   8     3332.27     3414.22    401.66 o 
  -9   7   8    75808.99    66473.46   3770.82 o 
  -6   7   8    23114.68    22014.19   2076.77 o 
  -3   7   8     9432.26    10314.99    510.70 o 
   0   7   8     1355.57     1051.69    133.02 o 
   3   7   8    18185.28    18467.50   1480.12 o 
   6   7   8     3241.74     3528.19    369.68 o 
 -14   8   8    38335.26    38884.09   2525.50 o 
 -11   8   8     1146.97     1060.50    164.42 o 
  -8   8   8    38468.19    33500.19   1653.21 o 
  -5   8   8       14.93       80.72    103.66 o 
  -2   8   8     1019.38      784.19    121.12 o 
   1   8   8     9821.09    11612.93    611.64 o 
   4   8   8        0.94      -56.96    150.86 o 
   7   8   8     2015.92     2028.72    291.43 o 
 -16   9   8     1672.88     1933.00    307.37 o 
 -13   9   8    26416.34    25819.82   1650.98 o 
 -10   9   8    15954.87    14565.46    750.55 o 
  -7   9   8       39.45       38.57    109.47 o 
  -4   9   8    81220.16    77041.40   2951.44 o 
  -1   9   8      108.98      228.45    317.81 o 
   2   9   8    10387.78    10809.76    685.59 o 
   5   9   8     5366.79     5328.73    406.39 o 
   8   9   8      107.89      -99.32    255.46 o 
 -18  10   8      371.02      413.31    252.38 o 
 -15  10   8      227.78       41.61    191.61 o 
 -12  10   8     2633.00     2479.13    514.69 o 
  -9  10   8    47380.21    40291.42   3901.68 o 
  -6  10   8    38452.35    34787.22   2507.51 o 
  -3  10   8    27985.46    28437.48    969.27 o 
   0  10   8     5799.62     5736.11    373.89 o 
   3  10   8    29952.03    32783.30   1314.05 o 
   6  10   8     1458.33     1319.81    287.60 o 
   9  10   8        1.46      -81.63    253.18 o 
 -20  11   8     4020.85     4900.59   1098.35 o 
 -17  11   8       29.17      107.74    221.71 o 
 -14  11   8      163.39      -14.01    173.44 o 
 -11  11   8    16170.59    13732.41   1366.19 o 
  -8  11   8      103.62      117.85    128.34 o 
  -5  11   8    22158.39    20897.95    845.25 o 
  -2  11   8     7664.26     9270.72    580.47 o 
   1  11   8    15369.18    16254.40    777.54 o 
   4  11   8     2096.94     2268.73    315.66 o 
   7  11   8      100.80        7.00    321.49 o 
  10  11   8       11.34       73.31    348.65 o 
 -22  12   8      106.94      711.66    381.43 o 
 -19  12   8      525.30      276.66    370.78 o 
 -16  12   8     3236.96     3426.53    361.69 o 
 -13  12   8     4820.78     4992.97    380.79 o 
 -10  12   8      199.93       25.89    143.78 o 
  -7  12   8     2076.04     1777.39    260.45 o 
  -4  12   8    31668.10    31726.74   2309.44 o 
  -1  12   8      664.29      813.53    265.55 o 
   2  12   8      913.35      782.88    364.91 o 
   5  12   8      781.78      943.75    285.33 o 
   8  12   8      318.08      261.64    357.06 o 
  11  12   8      535.81      461.52    417.65 o 
 -21  13   8     5924.22     6557.33    748.62 o 
 -18  13   8      270.29      333.76    243.33 o 
 -15  13   8     1906.66     1955.91    292.25 o 
 -12  13   8        3.21     -114.41    143.21 o 
  -9  13   8      918.80      558.53    186.89 o 
  -6  13   8      145.39     -131.58    401.76 o 
  -3  13   8    10047.63    11314.65    689.38 o 
   0  13   8     2189.77     2185.64    459.67 o 
   3  13   8      355.76      -65.98    237.47 o 
   6  13   8    13407.62    15720.30    968.55 o 
   9  13   8      187.61      254.98    495.04 o 
 -23  14   8     2182.48     2752.85    661.94 o 
 -20  14   8      215.41      224.62    423.61 o 
 -17  14   8     3742.05     3678.93    380.80 o 
 -14  14   8     2468.55     2258.36    328.80 o 
 -11  14   8     3770.85     4133.65    344.80 o 
  -8  14   8      909.75      837.60    197.09 o 
  -5  14   8    11085.54    11220.31    998.03 o 
  -2  14   8     3897.17     3872.26    495.74 o 
   1  14   8     1585.96     2101.41    456.14 o 
   4  14   8     6933.68     8009.91    730.85 o 
   7  14   8     1053.54      511.77    497.04 o 
 -22  15   8      782.15     1073.39    486.54 o 
 -19  15   8     1457.99     1213.98    345.96 o 
 -16  15   8     3012.75     3072.32    425.61 o 
 -13  15   8      168.22      350.95    436.22 o 
 -10  15   8    13988.98    12139.65   1293.23 o 
  -7  15   8    18172.87    18349.10   2343.65 o 
  -4  15   8     2868.45     2998.10    403.26 o 
  -1  15   8       75.59     -265.90    260.47 o 
   2  15   8      597.39      655.26    444.95 o 
   5  15   8        5.63     -219.84    416.89 o 
 -21  16   8     1098.11     1516.52    488.01 o 
 -18  16   8       73.56      -56.61    267.33 o 
 -15  16   8     5790.33     5624.02    991.03 o 
 -12  16   8      310.49      500.92    256.39 o 
  -9  16   8      557.71      231.49    429.29 o 
  -6  16   8    17419.20    17882.84   1248.38 o 
  -3  16   8     7932.67     8524.19   1628.91 o 
   0  16   8      401.35      797.98    347.26 o 
   3  16   8      563.41      262.55    416.89 o 
   6  16   8      185.62      -41.54    602.40 o 
 -20  17   8     1074.00      912.34    349.14 o 
 -17  17   8     1868.68     1576.38    385.25 o 
 -14  17   8      307.38      143.96    282.27 o 
 -11  17   8     2681.73     3030.55    654.96 o 
  -8  17   8     2861.01     2095.75    862.05 o 
  -5  17   8     8232.06     6815.43   1789.88 o 
  -2  17   8     1437.30     1505.88    472.20 o 
   1  17   8      110.15      226.71    433.69 o 
   4  17   8       18.87     -789.35    692.41 o 
 -19  18   8       22.56      157.70    293.95 o 
 -16  18   8     1106.67     1011.55    342.54 o 
 -13  18   8     1728.42     1321.67    381.70 o 
 -10  18   8      427.53      246.70    675.10 o 
  -7  18   8      510.95      195.65    418.91 o 
  -4  18   8       10.90      792.10    972.84 o 
  -1  18   8    11403.99    11354.23   1047.12 o 
   2  18   8       37.12     -276.96    678.56 o 
 -21  19   8      281.57      407.61    357.21 o 
 -18  19   8      355.23      705.09    330.72 o 
 -15  19   8     4277.50     4979.06   1045.54 o 
 -12  19   8     2791.23     2054.40   1222.10 o 
  -9  19   8     3152.11     2902.34    626.18 o 
  -6  19   8      921.08     1194.59    506.30 o 
  -3  19   8     1765.49     1651.90    616.24 o 
   0  19   8      299.37      733.95    803.20 o 
 -20  20   8        3.42     -150.13    344.20 o 
 -17  20   8      894.27      510.29    598.93 o 
 -14  20   8     1616.42     1502.53    907.06 o 
 -11  20   8       48.44     -337.47    381.71 o 
  -8  20   8     1955.92     1783.98    598.14 o 
  -5  20   8       82.25      138.91    682.02 o 
  -2  20   8      312.57     -990.15    685.49 o 
 -19  21   8      405.92      244.54    530.71 o 
 -16  21   8        2.04     -214.52    503.57 o 
 -13  21   8     1355.93      962.23    522.16 o 
 -10  21   8     4092.57     5079.24    808.47 o 
  -7  21   8        7.46     -303.39    472.37 o 
  -4  21   8      999.60      740.88    948.60 o 
 -15  22   8      825.56     1548.76    604.98 o 
 -12  22   8     1359.53     1602.59    578.69 o 
  -9  22   8      251.51     -151.28    761.65 o 
  -6  22   8      242.87      173.10    844.74 o 
 -14  23   8      577.98      976.30   1010.92 o 
 -11  23   8      661.01      158.68    535.26 o 
   0   0   9   107359.18   113989.48  10760.04 o 
   1   1   9     1377.78     1069.35     92.33 o 
  -1   2   9    16275.40    18397.61    565.79 o 
   2   2   9    45360.44    47234.27   2742.23 o 
  -3   3   9    23905.33    22736.63   1077.49 o 
   0   3   9      305.62      500.81    139.17 o 
   3   3   9    79828.11    76062.64   3637.93 o 
  -5   4   9     9251.54     8811.82    387.72 o 
  -2   4   9   131421.50   127324.47   6673.17 o 
   1   4   9    11759.55    12356.27    614.54 o 
   4   4   9      166.05      339.92    128.86 o 
  -7   5   9      640.16      607.83    113.83 o 
  -4   5   9     9254.86    11345.49    755.80 o 
  -1   5   9    98516.45   105061.56   3641.20 o 
   2   5   9        6.92        6.06     95.56 o 
   5   5   9    19740.79    17812.18    672.58 o 
  -9   6   9    42597.35    39472.29   2001.95 o 
  -6   6   9    86667.98    80834.68   3667.63 o 
  -3   6   9    25064.85    22910.24   1762.95 o 
   0   6   9    12210.57    14878.29    535.34 o 
   3   6   9     2233.23     2334.25    227.48 o 
   6   6   9    28538.97    29484.61   1217.44 o 
 -11   7   9     8504.01     8628.53    795.00 o 
  -8   7   9    27463.80    26327.86   1470.92 o 
  -5   7   9    39525.84    38922.33   3333.02 o 
  -2   7   9    57481.12    58659.97   1864.33 o 
   1   7   9    27701.11    28938.65   1062.44 o 
   4   7   9    30046.48    30891.44   2489.52 o 
   7   7   9     3780.10     3426.91    461.58 o 
 -13   8   9    21831.01    21039.27   1509.10 o 
 -10   8   9     3325.73     2919.54    409.76 o 
  -7   8   9    38491.68    36591.66   1617.41 o 
  -4   8   9    49926.46    48105.29   3773.76 o 
  -1   8   9    19619.68    21333.78    855.19 o 
   2   8   9     6986.46     8033.07    441.57 o 
   5   8   9     2607.02     2970.31    360.75 o 
   8   8   9     6582.62     7815.06    529.00 o 
 -15   9   9        7.10       49.13    197.37 o 
 -12   9   9     2023.44     2179.83    267.06 o 
  -9   9   9     6333.59     6398.69    736.56 o 
  -6   9   9     2015.22     1431.19    188.25 o 
  -3   9   9      280.19      338.05    129.60 o 
   0   9   9    10764.75    11329.93    539.68 o 
   3   9   9      700.87      251.97    193.10 o 
   6   9   9     2329.57     1929.18    290.23 o 
   9   9   9     2447.29     2793.75    637.62 o 
 -17  10   9      753.00      381.34    314.81 o 
 -14  10   9    23514.94    21541.72   2056.78 o 
 -11  10   9     5370.57     5335.76    360.73 o 
  -8  10   9     4742.61     4324.22    530.69 o 
  -5  10   9    22751.16    22269.75   1248.26 o 
  -2  10   9    26830.85    27946.74   1240.21 o 
   1  10   9     7848.67     8481.26    478.31 o 
   4  10   9    16694.56    18011.79   1018.40 o 
   7  10   9     1849.65     1294.94    359.46 o 
  10  10   9      755.18      513.77    294.64 o 
 -19  11   9      871.79      722.17    316.81 o 
 -16  11   9      132.63     -300.38    200.25 o 
 -13  11   9    23058.24    20851.07   1837.91 o 
 -10  11   9     4034.18     3837.09    510.70 o 
  -7  11   9      726.58      457.27    230.86 o 
  -4  11   9     1410.08     1447.05    195.37 o 
  -1  11   9     2700.13     2564.41    441.69 o 
   2  11   9      552.91      215.66    202.03 o 
   5  11   9     6767.46     6902.59    542.68 o 
   8  11   9     2734.11     1984.22    413.56 o 
  11  11   9     1048.75     1442.75    463.59 o 
 -21  12   9      463.22      490.39    323.15 o 
 -18  12   9      277.32      188.07    266.52 o 
 -15  12   9     1462.99     1680.95    281.75 o 
 -12  12   9      334.31      263.93    164.73 o 
  -9  12   9    11029.27    10517.64    856.49 o 
  -6  12   9      239.58      -62.80    144.00 o 
  -3  12   9    74084.63    79199.65   7675.36 o 
   0  12   9       44.45      267.58    243.03 o 
   3  12   9     1587.40     1459.42    289.18 o 
   6  12   9     1020.13      591.96    339.16 o 
   9  12   9      696.19      978.60    411.81 o 
 -23  13   9      160.05      263.92    394.30 o 
 -20  13   9      932.84      908.40    317.04 o 
 -17  13   9     3365.34     3666.55    390.73 o 
 -14  13   9     1171.09     1024.01    266.84 o 
 -11  13   9      292.23      171.95    161.74 o 
  -8  13   9    45588.54    45308.89   3804.74 o 
  -5  13   9     7981.65     6832.97    479.04 o 
  -2  13   9     2350.54     2662.13    454.48 o 
   1  13   9      154.23      554.00    272.61 o 
   4  13   9     3668.46     3612.67    399.75 o 
   7  13   9      382.95      639.11    404.25 o 
  10  13   9       14.52      867.07    522.61 o 
 -22  14   9      720.21      406.54    444.35 o 
 -19  14   9     1826.04     1803.07    334.72 o 
 -16  14   9        8.24       80.28    207.00 o 
 -13  14   9     1394.34     1160.86    269.14 o 
 -10  14   9     6637.88     5776.52    668.60 o 
  -7  14   9     8355.89     7617.38    655.61 o 
  -4  14   9    20671.94    20863.03   1071.08 o 
  -1  14   9      105.73      -52.62    245.83 o 
   2  14   9     9350.91     9540.54    691.60 o 
   5  14   9      225.74     -200.80    340.79 o 
   8  14   9      508.75     1031.69    720.11 o 
 -21  15   9     1575.03     1553.99    488.90 o 
 -18  15   9      210.49       83.58    271.23 o 
 -15  15   9       23.90      310.03    210.89 o 
 -12  15   9     4621.29     3846.45    452.76 o 
  -9  15   9     7521.93     7093.83    692.59 o 
  -6  15   9     3881.03     4344.82    452.64 o 
  -3  15   9      431.74      158.69    267.85 o 
   0  15   9     5998.64     5777.80    549.09 o 
   3  15   9     2239.14     2524.30    434.05 o 
   6  15   9      458.30      934.75    678.56 o 
 -20  16   9     3675.15     3803.47    517.56 o 
 -17  16   9       20.02      399.21    298.31 o 
 -14  16   9      380.92       53.82    273.92 o 
 -11  16   9      739.97      283.15    241.37 o 
  -8  16   9     1069.90      801.34    306.64 o 
  -5  16   9      191.43      228.89    278.16 o 
  -2  16   9      297.74      150.95    295.24 o 
   1  16   9     1508.35     2142.30    407.72 o 
   4  16   9       69.70       -9.69    463.89 o 
 -22  17   9       27.85      175.07    356.50 o 
 -19  17   9      260.05      243.98    346.38 o 
 -16  17   9     1604.66     2048.98    437.25 o 
 -13  17   9     5861.98     5294.08    596.36 o 
 -10  17   9     2419.82     3133.94    751.26 o 
  -7  17   9     2240.75     3002.40    592.19 o 
  -4  17   9       10.36      160.37    374.14 o 
  -1  17   9       53.13       41.43    430.84 o 
   2  17   9      999.60     1971.41    592.46 o 
 -21  18   9      821.47      369.85    423.37 o 
 -18  18   9      191.20      265.44    306.10 o 
 -15  18   9     1890.42     1744.96    396.56 o 
 -12  18   9      402.42      566.80    281.46 o 
  -9  18   9      283.30      552.37    431.72 o 
  -6  18   9     4601.55     4894.03    701.48 o 
  -3  18   9      186.98      -83.50    405.81 o 
   0  18   9      466.16      743.38    512.97 o 
   3  18   9      432.13      699.33    823.97 o 
 -20  19   9      291.73      381.56    315.17 o 
 -17  19   9      700.01      966.50    345.98 o 
 -14  19   9       47.92       76.42    772.04 o 
 -11  19   9       43.44     -199.32    367.52 o 
  -8  19   9       15.40       81.49    429.94 o 
  -5  19   9    12915.57    13215.04   1170.40 o 
  -2  19   9      390.93      111.00    459.16 o 
   1  19   9      216.18      879.36    872.44 o 
 -19  20   9      634.08      813.29    691.23 o 
 -16  20   9      893.14      328.58    682.02 o 
 -13  20   9     2041.71     1797.68    563.48 o 
 -10  20   9       34.80     -393.35    409.09 o 
  -7  20   9     2428.54     1801.91    615.17 o 
  -4  20   9      219.57      988.18    552.22 o 
  -1  20   9      453.92      443.14    893.21 o 
 -18  21   9      621.30      397.46    540.63 o 
 -15  21   9       45.72      567.78    796.27 o 
 -12  21   9      395.58      269.61    457.20 o 
  -9  21   9       26.21     -464.78    465.15 o 
  -6  21   9      346.77     -243.91    469.67 o 
  -3  21   9      246.26     -969.37    727.03 o 
 -17  22   9     1235.81     1289.16    660.37 o 
 -14  22   9     3220.24     4306.79   1218.64 o 
 -11  22   9        4.43      223.32    490.47 o 
  -8  22   9       15.41     -247.63    501.64 o 
  -5  22   9      988.13     2735.02   1121.70 o 
 -13  23   9     1118.56     1332.42    629.96 o 
 -10  23   9     1037.41     1111.83    660.48 o 
  -1   1  10    22206.26    24376.25   1377.45 o 
  -3   2  10    72930.70    71799.17   3192.54 o 
   0   2  10    12795.19    14204.57    672.98 o 
  -5   3  10      114.48      111.26     72.46 o 
  -2   3  10    27024.02    28337.75   1283.98 o 
   1   3  10    41556.23    40288.02   1298.49 o 
  -7   4  10     4157.64     3756.68    396.41 o 
  -4   4  10    65496.45    67436.39   4744.13 o 
  -1   4  10    66725.23    66907.09   3310.14 o 
   2   4  10     5124.65     4947.55    295.76 o 
  -9   5  10     1032.67      925.29    171.97 o 
  -6   5  10    60258.31    55030.17   3393.96 o 
  -3   5  10     1820.03     2067.11    159.79 o 
   0   5  10      638.05      853.30    126.87 o 
   3   5  10     9523.84     9317.46    404.10 o 
 -11   6  10    43717.85    45583.82   1759.85 o 
  -8   6  10      706.77      645.62    180.37 o 
  -5   6  10    69220.59    70535.42   5674.26 o 
  -2   6  10    11619.11    12202.41    453.12 o 
   1   6  10       36.89      -58.29     78.71 o 
   4   6  10    29251.84    29886.74   1408.82 o 
 -13   7  10    18947.14    17878.57   1327.21 o 
 -10   7  10    39412.60    36317.46   2211.86 o 
  -7   7  10    20992.47    19489.08   1439.50 o 
  -4   7  10     1157.26      829.68    237.86 o 
  -1   7  10     8575.56     9173.82    374.42 o 
   2   7  10     5426.87     5242.53    342.22 o 
   5   7  10     5150.75     4566.89    316.31 o 
 -15   8  10      363.46      367.89    229.80 o 
 -12   8  10     8497.56     8256.17    491.06 o 
  -9   8  10     5008.96     5475.46    729.14 o 
  -6   8  10    25795.28    24378.16   1505.65 o 
  -3   8  10     7675.16     8196.09    692.61 o 
   0   8  10    91784.70   101252.77   3610.95 o 
   3   8  10     7635.97     8589.18    481.77 o 
   6   8  10        3.75      -54.08    169.98 o 
 -17   9  10     5754.36     6829.05    513.16 o 
 -14   9  10     2458.98     2498.89    312.51 o 
 -11   9  10     3046.09     3619.08    303.86 o 
  -8   9  10     9727.19     8016.57    718.57 o 
  -5   9  10    41850.18    42475.92   2257.66 o 
  -2   9  10    20087.08    22235.15    979.26 o 
   1   9  10      193.46       48.43    163.76 o 
   4   9  10    20768.03    21547.10    939.17 o 
   7   9  10     1247.02      908.24    269.92 o 
 -19  10  10     2188.53     2674.25    390.67 o 
 -16  10  10      178.58     -174.53    207.44 o 
 -13  10  10      668.71      438.40    246.85 o 
 -10  10  10     1631.83     1319.72    208.26 o 
  -7  10  10      737.89      431.25    159.45 o 
  -4  10  10     3934.02     3673.01    273.36 o 
  -1  10  10    34150.55    34623.88   1768.95 o 
   2  10  10      330.40      602.17    221.78 o 
   5  10  10     4908.87     5720.14    446.15 o 
   8  10  10      685.34      301.88    268.77 o 
 -21  11  10      639.06      595.24    325.92 o 
 -18  11  10      926.57      277.78    534.68 o 
 -15  11  10     7283.59     7274.64    572.66 o 
 -12  11  10      224.48       77.14    164.98 o 
  -9  11  10     7468.49     6594.04    774.54 o 
  -6  11  10    11462.58    10916.61    672.38 o 
  -3  11  10    16516.28    17275.86    895.37 o 
   0  11  10    22474.23    23174.36   1253.26 o 
   3  11  10     3511.48     3893.30    430.31 o 
   6  11  10      365.91      512.64    315.60 o 
   9  11  10      213.34      628.55    304.47 o 
 -20  12  10       80.67      224.48    275.83 o 
 -17  12  10     4512.66     5347.45    924.04 o 
 -14  12  10       88.51       15.23    188.74 o 
 -11  12  10      145.89      -49.41    155.65 o 
  -8  12  10     1384.42     1198.43    214.07 o 
  -5  12  10    28387.83    28137.14   1110.37 o 
  -2  12  10     3948.34     4567.98    431.72 o 
   1  12  10    11395.81    11084.11    712.45 o 
   4  12  10     2783.33     3088.60    366.21 o 
   7  12  10        0.38     -120.85    331.82 o 
  10  12  10     1097.01     1036.47    430.53 o 
 -22  13  10      166.93      328.52    430.85 o 
 -19  13  10      219.78      262.62    309.82 o 
 -16  13  10     1298.02     1757.33    544.08 o 
 -13  13  10     4910.20     4811.31    585.68 o 
 -10  13  10      113.16       81.31    159.66 o 
  -7  13  10    11791.04    11694.47    993.51 o 
  -4  13  10      774.02      934.57    285.51 o 
  -1  13  10    18973.37    20301.22   1563.43 o 
   2  13  10       31.15     -273.92    227.44 o 
   5  13  10      221.22      362.62    366.72 o 
   8  13  10       38.94      200.91    308.79 o 
 -21  14  10     2221.01     3085.13    764.55 o 
 -18  14  10     4333.30     4147.61    427.75 o 
 -15  14  10      578.73      538.89    237.16 o 
 -12  14  10     3874.68     4212.28    420.75 o 
  -9  14  10      668.95      482.09    191.79 o 
  -6  14  10     3081.17     3429.47    813.90 o 
  -3  14  10      612.23      646.09    293.11 o 
   0  14  10      124.03      -77.93    249.82 o 
   3  14  10       89.15      418.57    323.62 o 
   6  14  10       31.91      271.07    395.77 o 
 -20  15  10      141.34      852.11    350.70 o 
 -17  15  10      768.24      785.53    250.87 o 
 -14  15  10     1055.09     1025.03    286.90 o 
 -11  15  10     2249.44     1605.36    271.10 o 
  -8  15  10     6034.97     5839.86    410.86 o 
  -5  15  10     1634.59     1783.88    607.71 o 
  -2  15  10     2388.14     2582.22    540.09 o 
   1  15  10      156.83      191.21    315.61 o 
   4  15  10      224.50      642.29    352.83 o 
   7  15  10     1185.57      851.66    740.88 o 
 -22  16  10      772.17      690.03    389.73 o 
 -19  16  10      711.29     1067.03    361.89 o 
 -16  16  10     6935.76     6064.68   1551.86 o 
 -13  16  10      898.18      824.43    270.05 o 
 -10  16  10      100.25      -59.84    185.17 o 
  -7  16  10     7467.39     7172.58    582.09 o 
  -4  16  10     3689.59     3612.09    464.60 o 
  -1  16  10      141.40     -256.93    299.37 o 
   2  16  10       14.67       53.19    328.12 o 
   5  16  10     4313.24     7180.29   1211.72 o 
 -21  17  10      826.63     1432.09    578.02 o 
 -18  17  10      344.78      427.40    357.86 o 
 -15  17  10     1293.31      737.38    303.92 o 
 -12  17  10     2615.49     3078.82    401.68 o 
  -9  17  10      476.22      257.12    383.20 o 
  -6  17  10      298.49      769.37    443.49 o 
  -3  17  10     1750.58     1447.19    373.72 o 
   0  17  10      123.13      319.23    354.04 o 
   3  17  10     3773.99     5581.85    806.25 o 
 -20  18  10     1626.00     1179.11    389.49 o 
 -17  18  10      172.31      198.19    295.04 o 
 -14  18  10     1554.10     1194.64    328.97 o 
 -11  18  10     4075.46     3972.09    628.79 o 
  -8  18  10       15.41       51.75    467.38 o 
  -5  18  10      712.42      774.15    445.77 o 
  -2  18  10      571.00     -159.22    452.71 o 
   1  18  10      512.66      682.45    486.96 o 
 -19  19  10     1012.68     1175.80    390.79 o 
 -16  19  10      155.18      286.67    309.97 o 
 -13  19  10      391.01      749.02    460.69 o 
 -10  19  10      180.06      208.23    443.19 o 
  -7  19  10      686.15     -497.30    400.80 o 
  -4  19  10      732.97      161.21    806.66 o 
  -1  19  10       79.53     -637.02    540.08 o 
 -18  20  10      261.36      209.00    301.88 o 
 -15  20  10     2388.88     3628.23   1080.16 o 
 -12  20  10     3776.67     5155.67    772.90 o 
  -9  20  10     3421.14     4064.64   1357.12 o 
  -6  20  10     1225.66     1290.19    556.94 o 
  -3  20  10       64.89     -152.33    474.19 o 
 -17  21  10        2.87     -165.91    484.01 o 
 -14  21  10      530.22      514.82    508.98 o 
 -11  21  10      632.67     1012.81    546.28 o 
  -8  21  10      761.74      893.38    589.44 o 
  -5  21  10     1510.11      869.28    602.14 o 
 -16  22  10       31.70      636.69    603.86 o 
 -13  22  10       78.33     -128.44    508.68 o 
 -10  22  10     1656.47     2364.95    855.13 o 
  -7  22  10      165.49       88.32    569.12 o 
   0   1  11      413.29      658.80     89.19 o 
  -2   2  11     3624.19     3149.68    212.91 o 
   1   2  11    26061.39    26301.46   1007.93 o 
  -4   3  11    25759.06    25079.32   1889.96 o 
  -1   3  11    39252.10    41668.14   2167.07 o 
   2   3  11     6864.30     6841.94    366.56 o 
  -6   4  11       18.50       15.71     77.73 o 
  -3   4  11    90190.79    97336.55   6121.01 o 
   0   4  11       76.57       42.21     94.96 o 
   3   4  11    13481.03    12128.73    617.94 o 
  -8   5  11    41333.94    39752.80   1695.18 o 
  -5   5  11     9177.55    10027.04    677.27 o 
  -2   5  11   295796.69   298298.78   9392.39 o 
   1   5  11     3240.07     2915.06    168.22 o 
   4   5  11    17945.69    17295.62    690.95 o 
 -10   6  11     8776.40     8601.12    653.61 o 
  -7   6  11    15761.54    16532.93    562.54 o 
  -4   6  11    25482.84    27873.55   1940.42 o 
  -1   6  11    51871.02    57230.63   1659.87 o 
   2   6  11    43538.72    43569.19   1452.89 o 
   5   6  11    12818.45    12355.50    718.57 o 
 -12   7  11    12939.25    12988.27    640.28 o 
  -9   7  11    19249.84    16217.39   1228.27 o 
  -6   7  11      254.81      394.49    117.07 o 
  -3   7  11    11101.95    10705.24    761.72 o 
   0   7  11    45579.84    46183.55   1509.50 o 
   3   7  11     5679.79     5798.41    397.04 o 
   6   7  11      606.41     1073.78    247.36 o 
 -14   8  11      850.93     1142.93    257.08 o 
 -11   8  11     2468.02     2568.06    319.80 o 
  -8   8  11     1477.25     1744.92    349.79 o 
  -5   8  11     4905.11     4366.03    292.92 o 
  -2   8  11    84932.80    89858.40   3167.09 o 
   1   8  11     4445.10     4706.10    329.75 o 
   4   8  11      761.15      511.65    193.95 o 
   7   8  11      615.59      677.92    441.92 o 
 -16   9  11     8171.49     8012.32    546.76 o 
 -13   9  11      518.45      647.25    214.00 o 
 -10   9  11    72702.72    63394.27   4920.08 o 
  -7   9  11    40825.44    39885.24   1489.67 o 
  -4   9  11    54310.02    51530.38   1877.85 o 
  -1   9  11     7362.13     8726.89    459.90 o 
   2   9  11     6681.96     7679.15    457.75 o 
   5   9  11     2538.97     2511.19    286.62 o 
   8   9  11     1727.06      878.90    280.00 o 
 -18  10  11      342.22      612.66    310.78 o 
 -15  10  11      155.52       54.62    195.08 o 
 -12  10  11    33901.35    32825.96   2994.49 o 
  -9  10  11     1404.61     1115.64    206.67 o 
  -6  10  11     6985.09     6740.06    391.70 o 
  -3  10  11     1754.21     1764.43    203.82 o 
   0  10  11    34740.67    34645.70   2313.63 o 
   3  10  11     8706.62    11018.00    602.12 o 
   6  10  11     1451.60     1510.17    499.70 o 
   9  10  11      279.23     -114.34    270.19 o 
 -20  11  11      387.05      717.03    350.79 o 
 -17  11  11      370.14      561.35    256.32 o 
 -14  11  11       33.54     -106.25    185.93 o 
 -11  11  11     4691.66     4421.90    606.64 o 
  -8  11  11     1707.52     1940.63    248.40 o 
  -5  11  11    20607.48    19900.45    964.43 o 
  -2  11  11     1564.30     1533.10    289.20 o 
   1  11  11     7947.45     7825.97    578.67 o 
   4  11  11       33.91     -130.56    231.86 o 
   7  11  11     1957.32     2243.17    372.70 o 
  10  11  11     1285.56     1366.48    369.62 o 
 -22  12  11     1319.50     1945.98    402.00 o 
 -19  12  11     1362.18     1463.08    333.38 o 
 -16  12  11     3909.77     5293.75    522.69 o 
 -13  12  11      332.33      292.34    229.51 o 
 -10  12  11      558.39      527.99    185.69 o 
  -7  12  11     4518.78     3813.63    315.60 o 
  -4  12  11    15742.62    14025.09    788.34 o 
  -1  12  11        0.43      266.28    247.11 o 
   2  12  11     6913.38     6221.85    535.13 o 
   5  12  11      305.39      675.10    381.89 o 
   8  12  11     1024.99     1541.99    375.09 o 
 -21  13  11     1704.77     1845.44    380.79 o 
 -18  13  11     1874.78     1790.52    381.77 o 
 -15  13  11       46.34      -82.89    188.10 o 
 -12  13  11     4322.56     3613.41    616.63 o 
  -9  13  11      524.67      325.19    182.66 o 
  -6  13  11      156.08      -88.75    154.71 o 
  -3  13  11    28223.45    30298.74   1675.83 o 
   0  13  11     1210.57     1213.12    328.37 o 
   3  13  11       97.21     -190.31    254.77 o 
   6  13  11     4547.13     4920.15   1135.55 o 
   9  13  11       13.03      800.24    498.75 o 
 -20  14  11      232.40       -7.83    263.18 o 
 -17  14  11     5634.59     5533.44    620.63 o 
 -14  14  11     6301.66     7009.15    847.49 o 
 -11  14  11     2187.90     1811.32    270.22 o 
  -8  14  11      161.13      150.57    177.50 o 
  -5  14  11    11267.73    10082.09   1013.34 o 
  -2  14  11     3518.97     4094.10    456.42 o 
   1  14  11      562.21      388.53    298.36 o 
   4  14  11      684.78      819.75    425.87 o 
   7  14  11      381.24       47.91    333.93 o 
 -22  15  11      692.27      831.22    433.60 o 
 -19  15  11        1.84     -193.95    256.44 o 
 -16  15  11     7930.20     7066.28    736.49 o 
 -13  15  11        4.10     -263.21    179.69 o 
 -10  15  11     2002.38     1780.76    359.79 o 
  -7  15  11     3676.53     3683.40    429.61 o 
  -4  15  11     1476.93     1158.87    415.13 o 
  -1  15  11        6.52      425.16    292.22 o 
   2  15  11      608.63      350.33    534.64 o 
   5  15  11     2731.16     1883.35    523.88 o 
 -21  16  11      359.84      647.17    369.25 o 
 -18  16  11       74.36      116.30    299.12 o 
 -15  16  11     1661.57      652.33    299.37 o 
 -12  16  11      551.22      622.89    226.17 o 
  -9  16  11       40.65     -120.42    187.91 o 
  -6  16  11      893.40      973.58    321.93 o 
  -3  16  11      121.97      369.31    302.50 o 
   0  16  11      170.09      122.37    311.00 o 
   3  16  11      192.42     -133.78    361.10 o 
 -20  17  11     3638.92     4524.14   1095.73 o 
 -17  17  11     1264.87     1442.17    392.27 o 
 -14  17  11       43.83      509.17    247.11 o 
 -11  17  11     3130.66     3370.25    416.00 o 
  -8  17  11      652.13     -177.84    371.72 o 
  -5  17  11     1487.20     1175.23    352.25 o 
  -2  17  11      177.73      -18.06    335.56 o 
   1  17  11     6168.48     6188.86    635.23 o 
   4  17  11       45.33      491.61    727.03 o 
 -19  18  11        0.90     -423.95    282.64 o 
 -16  18  11     4929.43     5269.08    558.05 o 
 -13  18  11      732.86      893.50    308.20 o 
 -10  18  11      493.27      179.99    405.36 o 
  -7  18  11    15731.70    14291.09   2960.05 o 
  -4  18  11      545.02      893.21    474.19 o 
  -1  18  11     3079.08     3564.01    670.26 o 
   2  18  11     1398.45     1827.96    927.83 o 
 -18  19  11      454.53       70.90    300.68 o 
 -15  19  11     3689.16     3602.00    582.78 o 
 -12  19  11     1236.24     1332.73    524.04 o 
  -9  19  11      913.16     1347.15    525.45 o 
  -6  19  11     4148.74     4254.93    720.37 o 
  -3  19  11      512.42      687.07    508.45 o 
   0  19  11      400.87      700.28    550.92 o 
 -17  20  11      171.76      534.74    332.63 o 
 -14  20  11      518.71      663.18    467.38 o 
 -11  20  11     1780.23     2618.79    667.98 o 
  -8  20  11     1070.51     1415.07    661.25 o 
  -5  20  11        3.25      396.89    487.45 o 
  -2  20  11       68.40      174.65    553.93 o 
 -16  21  11      602.14     1950.68    642.14 o 
 -13  21  11     1361.60     2158.24    625.26 o 
 -10  21  11      671.48      386.65    550.08 o 
  -7  21  11       42.13     -244.96    487.35 o 
  -4  21  11      255.73      104.11    993.61 o 
 -15  22  11      559.84      138.48    865.51 o 
 -12  22  11      185.35     1023.83    557.84 o 
  -9  22  11       20.23      103.80    529.02 o 
   0   0  12    12745.47    14110.34    810.20 o 
   1   1  12    31499.71    32359.07   1630.33 o 
  -1   2  12     4600.49     3878.64    224.67 o 
   2   2  12     1347.88     1725.32    132.44 o 
  -3   3  12     1329.41     1257.62    115.96 o 
   0   3  12      161.68      400.52     89.31 o 
   3   3  12   127456.69   135761.98   5543.67 o 
  -5   4  12     3315.69     4264.48    234.19 o 
  -2   4  12    44916.09    51339.36   2817.13 o 
   1   4  12    61989.10    63352.67   2110.30 o 
   4   4  12     3011.93     3462.25    237.49 o 
  -7   5  12    85058.63    77510.39   4413.92 o 
  -4   5  12     5818.18     5968.64    407.13 o 
  -1   5  12    72639.97    80616.00   2951.71 o 
   2   5  12     7372.55     8001.74    315.50 o 
   5   5  12     4156.73     3984.19    279.59 o 
  -9   6  12     6741.43     6369.89    723.57 o 
  -6   6  12    60927.03    60570.99   3881.55 o 
  -3   6  12    87259.66   102280.43   3742.94 o 
   0   6  12     6265.61     7077.36    315.99 o 
   3   6  12    10941.51     9553.71    455.45 o 
   6   6  12    16010.10    17962.47    908.46 o 
 -11   7  12    21991.69    21757.56   1279.99 o 
  -8   7  12    24692.06    24380.23   1451.93 o 
  -5   7  12    32102.41    28361.68   1750.35 o 
  -2   7  12   100978.45    97249.67   4677.30 o 
   1   7  12      475.14      559.95    152.56 o 
   4   7  12     8392.16     8303.19    496.34 o 
   7   7  12    17148.29    17699.34   1765.95 o 
 -13   8  12      246.67      238.40    197.87 o 
 -10   8  12        1.61      -88.94    149.42 o 
  -7   8  12     4218.83     3827.62    343.99 o 
  -4   8  12    21867.31    23799.26   1922.86 o 
  -1   8  12    57859.37    57962.18   1875.37 o 
   2   8  12     1067.59      923.71    231.68 o 
   5   8  12        7.43      -64.45    172.41 o 
   8   8  12     1881.14     2181.79    470.52 o 
 -15   9  12       81.75     -122.06    322.81 o 
 -12   9  12       16.83      -31.25    258.70 o 
  -9   9  12      433.72      384.53    173.49 o 
  -6   9  12    18556.64    17714.39    747.30 o 
  -3   9  12        5.62       34.80    124.75 o 
   0   9  12     8083.32     7650.83    526.60 o 
   3   9  12    17700.29    20933.05   1830.91 o 
   6   9  12     2870.35     3104.04    357.12 o 
   9   9  12       34.83        2.13    251.70 o 
 -17  10  12       90.28      295.82    245.11 o 
 -14  10  12     2336.37     1934.54    293.49 o 
 -11  10  12     6954.42     6442.46    591.65 o 
  -8  10  12     7644.07     6849.82    536.68 o 
  -5  10  12     4141.92     3827.82    327.81 o 
  -2  10  12     1822.24     2176.77    311.18 o 
   1  10  12    11332.08    12544.26    807.33 o 
   4  10  12     6335.09     7010.84    523.69 o 
   7  10  12     3077.24     3800.59    423.30 o 
  10  10  12     1315.00     1290.23    379.77 o 
 -19  11  12      385.93      339.02    296.62 o 
 -16  11  12     1190.00     1090.99    289.83 o 
 -13  11  12     6563.02     5341.71    960.50 o 
 -10  11  12     9366.15     9266.23    508.65 o 
  -7  11  12     1435.64     1101.76    203.92 o 
  -4  11  12     5346.10     5238.31    345.21 o 
  -1  11  12    18357.57    19354.98    999.96 o 
   2  11  12     8074.60     8006.92    602.10 o 
   5  11  12      554.30      145.96    244.56 o 
   8  11  12     3619.88     5364.57    654.15 o 
  11  11  12     1361.90     1492.11    394.11 o 
 -21  12  12       39.74      128.70    310.96 o 
 -18  12  12      122.88     -403.41    335.80 o 
 -15  12  12        3.74     -162.76    189.73 o 
 -12  12  12       24.00       73.80    177.38 o 
  -9  12  12    19960.85    19026.34   2117.74 o 
  -6  12  12     2010.83     2170.48    262.84 o 
  -3  12  12     6091.04     6763.40    611.67 o 
   0  12  12    15056.71    16186.82    908.17 o 
   3  12  12      411.26      -66.30    269.96 o 
   6  12  12       32.91       12.76    287.01 o 
   9  12  12      349.39      265.63    354.04 o 
 -20  13  12     5217.28     6784.01    832.51 o 
 -17  13  12       12.12       43.50    235.48 o 
 -14  13  12      173.80      192.97    228.40 o 
 -11  13  12    10402.87     8936.18    941.63 o 
  -8  13  12       49.51      157.24    181.42 o 
  -5  13  12     6182.23     5861.09    896.83 o 
  -2  13  12     2904.78     2711.26    400.79 o 
   1  13  12      374.54      797.52    289.08 o 
   4  13  12     3615.40     3733.30    569.62 o 
   7  13  12      358.32      159.27    343.05 o 
 -22  14  12      996.01     1378.57    392.89 o 
 -19  14  12      158.28      201.00    270.51 o 
 -16  14  12       65.54      177.47    227.99 o 
 -13  14  12    10361.75     9234.17   1058.37 o 
 -10  14  12        0.04      126.61    191.20 o 
  -7  14  12     1720.48     1304.90    233.23 o 
  -4  14  12     6081.43     5573.28    567.80 o 
  -1  14  12      716.58     1001.63    323.23 o 
   2  14  12     2901.12     3258.04    554.01 o 
   5  14  12      553.43      464.68    420.98 o 
   8  14  12      104.84      538.38    466.63 o 
 -21  15  12     4199.52     4803.84    599.64 o 
 -18  15  12     3867.32     5010.91    624.63 o 
 -15  15  12     2662.15     2048.01    319.64 o 
 -12  15  12      516.51      204.65    199.30 o 
  -9  15  12     3220.40     3005.53    320.92 o 
  -6  15  12      762.49      338.45    288.08 o 
  -3  15  12      490.47      231.69    287.89 o 
   0  15  12     1239.66     1489.12    378.34 o 
   3  15  12        4.91       58.81    387.75 o 
   6  15  12     3766.94     4268.31    566.02 o 
 -20  16  12      509.90        0.92    342.37 o 
 -17  16  12     2951.44     3626.37    477.85 o 
 -14  16  12      383.94     -148.81    208.17 o 
 -11  16  12       92.29     -116.69    192.80 o 
  -8  16  12      795.30      852.62    375.14 o 
  -5  16  12      239.59      330.49    302.70 o 
  -2  16  12     1338.89     1274.67    434.27 o 
   1  16  12     1315.34     1573.44    408.22 o 
   4  16  12       80.85      256.07    430.77 o 
 -19  17  12       17.12       80.11    289.71 o 
 -16  17  12     5610.68     6398.02   1222.42 o 
 -13  17  12     8315.78     6926.68   1312.76 o 
 -10  17  12     3390.13     2342.02    727.03 o 
  -7  17  12      854.38      660.90    317.97 o 
  -4  17  12        6.73     -134.76    606.24 o 
  -1  17  12     2898.92     3156.39    487.35 o 
   2  17  12      667.89     1372.28    417.70 o 
 -18  18  12      794.57      392.91    300.29 o 
 -15  18  12     4871.91     4915.40   1713.71 o 
 -12  18  12      880.87      967.20    324.26 o 
  -9  18  12     1270.43     1273.59    486.96 o 
  -6  18  12       65.29     -173.70    398.83 o 
  -3  18  12     6858.22     7081.24    836.82 o 
   0  18  12      338.93      653.32    506.58 o 
 -17  19  12       16.85      226.35    374.86 o 
 -14  19  12      484.02      573.85    302.90 o 
 -11  19  12     4312.24     3209.06    841.28 o 
  -8  19  12      430.86      385.58    482.90 o 
  -5  19  12     3065.02     2728.10    635.45 o 
  -2  19  12      763.19     -162.46    478.88 o 
 -16  20  12       77.09      356.57    373.15 o 
 -13  20  12      179.38      -55.39    405.81 o 
 -10  20  12      337.75      -92.65    494.21 o 
  -7  20  12      159.44       33.82    489.92 o 
  -4  20  12       37.66      -93.35    491.61 o 
 -15  21  12     1600.03      311.58    817.04 o 
 -12  21  12        9.46       -4.93    446.99 o 
  -9  21  12       33.61     -348.14    478.08 o 
  -6  21  12      252.33     -570.24    772.04 o 
 -14  22  12      530.09      470.93    556.98 o 
 -11  22  12       15.43      815.50    600.52 o 
  -8  22  12      262.14      109.49    533.29 o 
  -1   1  13    21533.83    23807.39   1107.02 o 
  -3   2  13     2275.63     2407.16    167.21 o 
   0   2  13    23507.42    23104.46    997.27 o 
  -5   3  13     1524.39     1679.97    194.70 o 
  -2   3  13      787.15      947.75    111.62 o 
   1   3  13    58742.83    59143.77   1711.47 o 
  -7   4  13    17553.14    17507.25    590.46 o 
  -4   4  13     1110.89     1137.57    127.78 o 
  -1   4  13    42097.31    41389.93   1468.28 o 
   2   4  13     1794.22     2021.09    157.51 o 
  -9   5  13     8936.04     8843.46    621.65 o 
  -6   5  13     1695.73     1777.03    145.02 o 
  -3   5  13     1271.27     1634.68    148.03 o 
   0   5  13      236.85      293.09     97.85 o 
   3   5  13     1632.90     1612.79    187.08 o 
 -11   6  13    20037.55    19657.81   1154.32 o 
  -8   6  13    16588.03    14957.13    977.42 o 
  -5   6  13     7488.08     6410.41    665.97 o 
  -2   6  13     4186.31     4721.93    266.23 o 
   1   6  13     2540.42     2597.53    192.70 o 
   4   6  13     5925.81     5893.86    429.04 o 
 -13   7  13    22373.40    23022.30   2022.80 o 
 -10   7  13    18849.63    16905.20   1240.26 o 
  -7   7  13     6649.52     6215.66    319.61 o 
  -4   7  13     6804.47     5860.47    307.01 o 
  -1   7  13     6385.99     7074.40    303.35 o 
   2   7  13    21152.48    23115.74    947.53 o 
   5   7  13     4071.95     4925.20    475.34 o 
 -15   8  13     2078.94     2658.45    351.39 o 
 -12   8  13    15401.97    16472.11   1331.81 o 
  -9   8  13     9150.91     9419.58    685.59 o 
  -6   8  13    56217.07    48848.76   2475.98 o 
  -3   8  13     1963.34     2091.93    190.63 o 
   0   8  13     1354.88     1676.58    195.88 o 
   3   8  13      348.35      -17.50    166.64 o 
   6   8  13      589.50      619.48    244.56 o 
 -17   9  13     1459.02     1149.31    310.66 o 
 -14   9  13     1566.99     1371.93    287.55 o 
 -11   9  13    10002.34    10071.36    543.66 o 
  -8   9  13      185.81      127.76    126.53 o 
  -5   9  13     4272.66     4072.03    300.71 o 
  -2   9  13      838.22     1060.71    185.89 o 
   1   9  13     3550.49     2728.16    299.33 o 
   4   9  13     8115.40     8981.53    692.51 o 
   7   9  13     1683.57     1972.55    336.78 o 
 -19  10  13      381.27      431.63    399.76 o 
 -16  10  13     1170.88      756.41    277.42 o 
 -13  10  13      324.84       49.99    295.76 o 
 -10  10  13    18664.26    16960.65   1138.32 o 
  -7  10  13     3353.58     3498.00    313.81 o 
  -4  10  13     7420.04     8067.48    515.69 o 
  -1  10  13    34662.81    33636.87   3097.49 o 
   2  10  13    10035.48    11551.38    723.29 o 
   5  10  13       12.87       44.49    230.86 o 
   8  10  13       87.48      -33.29    262.07 o 
 -21  11  13      117.88     -137.26    312.77 o 
 -18  11  13     5748.39     8034.63    702.36 o 
 -15  11  13    11473.86    11441.58   1120.34 o 
 -12  11  13     1219.14     1131.86    390.77 o 
  -9  11  13    10373.39    10144.22    725.45 o 
  -6  11  13     4961.73     5137.01    419.75 o 
  -3  11  13    16778.20    16188.20    878.04 o 
   0  11  13    10584.68    10722.16    696.33 o 
   3  11  13        6.97       45.05    254.06 o 
   6  11  13       33.09      227.77    286.63 o 
   9  11  13     3117.21     3893.86    489.67 o 
 -20  12  13       32.25      697.49    326.29 o 
 -17  12  13     1021.75      898.50    286.55 o 
 -14  12  13      681.42      -85.06    222.32 o 
 -11  12  13      397.91      413.62    204.37 o 
  -8  12  13      941.89     1225.16    233.86 o 
  -5  12  13    17325.90    18568.04   1443.78 o 
  -2  12  13     9775.65    10297.05    681.15 o 
   1  12  13     2039.24     1722.49    440.27 o 
   4  12  13     3086.01     4347.80   1159.79 o 
   7  12  13     2220.27     3334.45    666.80 o 
  10  12  13      313.14      268.54    368.65 o 
 -22  13  13      634.41     1030.28    384.69 o 
 -19  13  13     3426.51     4402.14    474.40 o 
 -16  13  13      953.00     1007.63    346.79 o 
 -13  13  13     4029.47     3536.20    487.13 o 
 -10  13  13       63.97     -177.80    197.88 o 
  -7  13  13      721.86      819.32    207.64 o 
  -4  13  13     2941.68     2838.89    532.04 o 
  -1  13  13       18.96     -372.60    248.40 o 
   2  13  13     2253.51     2581.96    415.57 o 
   5  13  13       42.96      472.51    330.91 o 
   8  13  13     1391.25     1448.62    432.82 o 
 -21  14  13        3.42     -145.50    287.77 o 
 -18  14  13      900.25     1208.80    313.02 o 
 -15  14  13      116.11      -92.73    337.80 o 
 -12  14  13       69.27      -77.65    179.01 o 
  -9  14  13    34900.98    35637.71   2299.67 o 
  -6  14  13     2593.05     2768.12    388.78 o 
  -3  14  13      259.95      443.14    284.30 o 
   0  14  13     1703.13     2489.34    415.81 o 
   3  14  13      718.39      386.45    495.07 o 
   6  14  13      153.23      219.12    335.75 o 
 -20  15  13       50.09     -312.32    468.72 o 
 -17  15  13      277.45      382.37    322.26 o 
 -14  15  13      600.85      683.70    245.94 o 
 -11  15  13      764.18      538.96    230.38 o 
  -8  15  13    13604.32    11909.16   1008.66 o 
  -5  15  13     5836.41     5067.15    504.36 o 
  -2  15  13     1438.21     1319.23    513.32 o 
   1  15  13      681.36      363.48    399.04 o 
   4  15  13      127.85       74.96    393.02 o 
 -19  16  13     3865.14     4337.79    538.21 o 
 -16  16  13      352.78      401.20    260.44 o 
 -13  16  13      412.42      262.81    228.36 o 
 -10  16  13     1282.84     1053.38    257.06 o 
  -7  16  13     2106.50     2609.47    414.58 o 
  -4  16  13     2226.59     2295.01    410.78 o 
  -1  16  13     1150.14     1010.94    375.29 o 
   2  16  13     2799.50     3867.17    988.21 o 
   5  16  13     1221.75     1758.47    469.41 o 
 -18  17  13      187.38      413.66    309.82 o 
 -15  17  13     1702.83     1989.74    450.87 o 
 -12  17  13     7772.47     6380.00    661.66 o 
  -9  17  13      110.12      294.29    319.66 o 
  -6  17  13       78.47      -47.51    300.92 o 
  -3  17  13     3135.23     2978.83    479.65 o 
   0  17  13      834.38      443.17    386.70 o 
   3  17  13       56.31      723.02    479.12 o 
 -20  18  13     3175.41     3646.63    560.34 o 
 -17  18  13     4587.00     4887.78    762.30 o 
 -14  18  13      215.23        2.66    255.29 o 
 -11  18  13       51.84      574.78    442.64 o 
  -8  18  13      169.75      247.67    441.60 o 
  -5  18  13     2611.96     2593.06    599.98 o 
  -2  18  13      189.17      149.13    369.77 o 
   1  18  13     1047.86     1335.73    468.20 o 
 -19  19  13       55.31      -36.70    310.20 o 
 -16  19  13     3438.20     3065.79    534.62 o 
 -13  19  13      736.60      444.65    482.24 o 
 -10  19  13      298.95      158.43    494.43 o 
  -7  19  13     6459.26     5918.40    810.34 o 
  -4  19  13      521.11       64.84    540.08 o 
  -1  19  13      645.18      479.15    534.31 o 
 -18  20  13      141.43      300.06    335.88 o 
 -15  20  13     3297.86     2648.78    578.63 o 
 -12  20  13     3254.70     3693.18    713.02 o 
  -9  20  13     3432.87     4051.94    775.50 o 
  -6  20  13       60.90      183.68    564.31 o 
  -3  20  13        8.17       24.23    522.77 o 
 -14  21  13      109.22      -30.00    765.11 o 
 -11  21  13      669.86     1283.49    589.84 o 
  -8  21  13      710.31     1030.41    594.86 o 
  -5  21  13      509.39      573.70    568.83 o 
 -13  22  13       71.98     -500.82    468.73 o 
 -10  22  13      329.32     -163.20    532.28 o 
   0   1  14    26629.56    30135.63    920.26 o 
  -2   2  14     1932.71     1561.24    135.26 o 
   1   2  14     7312.20     7645.77    402.79 o 
  -4   3  14    44665.39    44819.89   1774.32 o 
  -1   3  14     1308.99      979.28    118.79 o 
   2   3  14    16978.42    17725.43    901.61 o 
  -6   4  14    19855.69    19304.26    732.33 o 
  -3   4  14    56176.29    51958.15   2643.90 o 
   0   4  14      371.15      351.70    104.14 o 
   3   4  14     2655.48     2742.93    186.30 o 
  -8   5  14     1891.38     1798.45    231.07 o 
  -5   5  14     4595.18     4042.99    239.98 o 
  -2   5  14      345.54      441.26    103.73 o 
   1   5  14     5041.24     5251.33    255.26 o 
   4   5  14     8737.18     7694.72    523.67 o 
 -10   6  14     2869.86     3104.20    300.36 o 
  -7   6  14    15039.96    15558.55    594.42 o 
  -4   6  14     1565.15     1698.21    178.18 o 
  -1   6  14      368.37      520.81    115.46 o 
   2   6  14    22565.46    22962.34    944.84 o 
   5   6  14    17336.21    18406.98    831.09 o 
 -12   7  14     7495.31     8058.65    608.35 o 
  -9   7  14    15407.34    13259.69    682.60 o 
  -6   7  14       80.46      -74.75    109.99 o 
  -3   7  14     3404.51     3192.44    234.68 o 
   0   7  14     1431.59     1811.80    197.42 o 
   3   7  14     4999.46     4900.47    329.65 o 
   6   7  14    11687.42    11659.70    646.14 o 
 -14   8  14      258.24       43.24    223.38 o 
 -11   8  14    24463.06    21802.85   1912.86 o 
  -8   8  14      167.45      266.33    194.88 o 
  -5   8  14      335.07      369.79    132.89 o 
  -2   8  14    10562.31     9828.52    610.98 o 
   1   8  14     7087.00     7061.42    432.67 o 
   4   8  14     5548.53     5953.34    446.56 o 
   7   8  14    13527.81    14408.37    763.69 o 
 -16   9  14      180.11       34.30    231.84 o 
 -13   9  14      161.89       50.93    194.94 o 
 -10   9  14    34130.66    31043.28   2660.42 o 
  -7   9  14     5294.73     4434.11    282.11 o 
  -4   9  14     1091.05     1171.22    174.37 o 
  -1   9  14    19361.79    19903.07   1003.40 o 
   2   9  14     1114.40     1398.54    254.88 o 
   5   9  14     9235.69    10801.34    727.57 o 
   8   9  14     1205.22     1185.38    317.54 o 
 -18  10  14      453.30      341.17    295.08 o 
 -15  10  14      384.43      271.84    228.89 o 
 -12  10  14     1193.73     1002.42    267.30 o 
  -9  10  14        4.36     -213.30    156.16 o 
  -6  10  14     4695.78     4046.06    320.36 o 
  -3  10  14    37171.75    37718.13   1703.74 o 
   0  10  14     3789.53     3850.98    346.93 o 
   3  10  14     5097.93     5221.07    482.71 o 
   6  10  14     1082.01     1423.57    347.14 o 
   9  10  14       55.44     -171.57    260.82 o 
 -20  11  14      127.89      926.65    353.21 o 
 -17  11  14      141.99      208.33    248.85 o 
 -14  11  14     6321.57     6514.87    475.30 o 
 -11  11  14     5489.15     4734.58    376.97 o 
  -8  11  14     1677.35     1796.86    252.10 o 
  -5  11  14    18575.63    18144.95   1415.16 o 
  -2  11  14    13312.87    14215.44   1263.25 o 
   1  11  14      405.57     -123.88    238.25 o 
   4  11  14     2590.61     3126.42    521.48 o 
   7  11  14      900.19     1039.76    382.16 o 
  10  11  14      268.76      543.90    368.19 o 
 -19  12  14     1299.38     1558.68    367.56 o 
 -16  12  14     1871.23     1865.51    363.78 o 
 -13  12  14        2.50     -122.00    189.18 o 
 -10  12  14     2336.38     2196.93    415.18 o 
  -7  12  14     3013.28     2719.12    488.71 o 
  -4  12  14     3976.86     3535.23    409.66 o 
  -1  12  14     5031.19     3994.83    450.25 o 
   2  12  14     4385.38     4873.57    515.95 o 
   5  12  14     4272.22     4899.45    731.81 o 
   8  12  14      947.55     1114.49    440.58 o 
 -21  13  14       45.98      405.13    323.42 o 
 -18  13  14        4.92      -76.70    249.00 o 
 -15  13  14    14628.46    14962.05    876.75 o 
 -12  13  14       76.47      230.92    224.87 o 
  -9  13  14     2623.96     1927.17    361.44 o 
  -6  13  14     4388.58     3899.35    430.89 o 
  -3  13  14      115.40     -123.53    444.17 o 
   0  13  14     1304.83      782.41    328.12 o 
   3  13  14      419.38      468.27    398.14 o 
   6  13  14      450.57      343.39    369.81 o 
 -20  14  14     1211.84      765.71    326.09 o 
 -17  14  14     2394.17     2358.22    409.76 o 
 -14  14  14     1364.11     1081.62    258.71 o 
 -11  14  14     2361.40     2310.24    306.55 o 
  -8  14  14     4084.42     2940.85    316.20 o 
  -5  14  14      192.47     -139.04    257.04 o 
  -2  14  14      341.82      681.19    314.73 o 
   1  14  14       40.82      -58.45    289.36 o 
   4  14  14     1641.34     1935.81    431.32 o 
   7  14  14     1506.24     1388.06    433.84 o 
 -19  15  14     1100.68     1232.59    334.31 o 
 -16  15  14        6.52     -240.49    213.29 o 
 -13  15  14     1957.20     1948.19    459.73 o 
 -10  15  14      609.18      170.62    222.64 o 
  -7  15  14      714.65      494.28    293.76 o 
  -4  15  14     6046.27     5389.06    538.02 o 
  -1  15  14      222.17      203.49    311.13 o 
   2  15  14      477.52      554.13    418.76 o 
   5  15  14     2352.38     3741.03    538.85 o 
 -18  16  14      902.91     1308.87    325.58 o 
 -15  16  14      201.40       65.91    246.10 o 
 -12  16  14     2236.63     2592.06    449.73 o 
  -9  16  14    13615.28    14420.25   1831.42 o 
  -6  16  14     1435.06      697.74    317.29 o 
  -3  16  14        1.63      208.27    398.08 o 
   0  16  14      734.12     1151.76    401.43 o 
   3  16  14       47.73      401.60    470.02 o 
 -20  17  14      214.51       -5.06    347.74 o 
 -17  17  14      262.46      326.61    302.25 o 
 -14  17  14      593.72      705.27    304.10 o 
 -11  17  14      285.82       26.41    304.06 o 
  -8  17  14     4286.57     3808.43    506.47 o 
  -5  17  14     1698.12     2004.08    421.66 o 
  -2  17  14       57.72     -154.44    326.26 o 
   1  17  14     1343.23     1866.46    463.50 o 
 -19  18  14      720.68      810.47    343.02 o 
 -16  18  14     1097.80     1092.48    393.99 o 
 -13  18  14       46.05      -52.89    247.79 o 
 -10  18  14      633.39      837.11    476.90 o 
  -7  18  14    12582.19    10840.40   1043.61 o 
  -4  18  14        7.37      396.39    367.81 o 
  -1  18  14      452.82      550.91    433.41 o 
 -18  19  14       66.76      274.71    327.11 o 
 -15  19  14      137.19      282.79    272.46 o 
 -12  19  14      968.47      915.01    482.46 o 
  -9  19  14      827.65      695.84    533.18 o 
  -6  19  14      205.01     -263.00    441.45 o 
  -3  19  14     1247.32      685.99    525.57 o 
 -17  20  14      532.56      580.22    349.93 o 
 -14  20  14      360.21     1454.15    540.47 o 
 -11  20  14     4914.16     4884.09   1450.60 o 
  -8  20  14        0.97     -189.58    496.79 o 
  -5  20  14      810.88      698.60    572.03 o 
 -13  21  14      284.23      391.04    487.77 o 
 -10  21  14        0.27      -70.09    491.75 o 
  -7  21  14      173.33      543.24    567.38 o 
   0   0  15    18524.92    17523.84   1426.36 o 
   1   1  15     3455.33     3437.10    195.92 o 
  -1   2  15    25632.87    25194.44    831.42 o 
   2   2  15    12326.89    12643.15    613.67 o 
  -3   3  15     7077.05     6567.28    427.29 o 
   0   3  15     2468.44     2898.38    185.74 o 
   3   3  15      714.12      551.29    124.25 o 
  -5   4  15     1366.07     1099.61    133.95 o 
  -2   4  15     4951.15     4941.19    274.56 o 
   1   4  15     8788.27     8399.79    341.40 o 
   4   4  15    14104.24    14308.52    712.82 o 
  -7   5  15    52104.89    51326.91   2914.27 o 
  -4   5  15    16830.31    15866.79    820.18 o 
  -1   5  15      737.95      800.18    125.18 o 
   2   5  15    11092.91    10312.30    458.16 o 
   5   5  15     9905.20    10590.13    954.43 o 
  -9   6  15       45.86      -13.23    158.71 o 
  -6   6  15      557.82      493.82    140.16 o 
  -3   6  15    11018.98    10628.48    900.13 o 
   0   6  15    33856.53    33214.61   1044.61 o 
   3   6  15    15246.00    16829.63   1020.22 o 
   6   6  15     2444.75     2877.38    332.46 o 
 -11   7  15    22651.19    22873.07   1592.06 o 
  -8   7  15    21243.94    19629.25   1276.08 o 
  -5   7  15     7239.37     7083.77    530.34 o 
  -2   7  15    19471.04    18069.64    971.23 o 
   1   7  15       81.58      155.94    149.27 o 
   4   7  15      933.99      874.57    247.28 o 
   7   7  15     6608.12     7764.36    534.69 o 
 -13   8  15     4777.24     4401.29    394.43 o 
 -10   8  15     1167.14     1076.08    232.75 o 
  -7   8  15      351.40      350.92    138.93 o 
  -4   8  15     3746.12     4140.33    271.88 o 
  -1   8  15     4510.48     4525.89    344.20 o 
   2   8  15    58739.19    57500.52   3947.66 o 
   5   8  15     4190.40     4823.86    552.67 o 
   8   8  15      367.07      438.53    280.50 o 
 -15   9  15      962.93      413.89    254.42 o 
 -12   9  15    10605.89     9307.78    952.43 o 
  -9   9  15      157.10       60.87    157.65 o 
  -6   9  15     1722.85     1417.94    187.79 o 
  -3   9  15      779.96      978.40    171.18 o 
   0   9  15     4975.27     4940.81    380.77 o 
   3   9  15    29021.84    30920.38   1853.66 o 
   6   9  15    18533.66    21191.86    981.72 o 
   9   9  15       14.50      201.48    289.14 o 
 -17  10  15     4846.78     5410.81    496.21 o 
 -14  10  15     5764.62     6154.10    472.79 o 
 -11  10  15     4974.92     4986.92    393.48 o 
  -8  10  15      162.80      212.70    140.98 o 
  -5  10  15    15033.60    14466.28    589.85 o 
  -2  10  15     5287.25     5161.49    557.67 o 
   1  10  15      132.56     -278.73    185.82 o 
   4  10  15     3013.25     3270.29    444.41 o 
   7  10  15     1530.94     2137.86    424.72 o 
  10  10  15      415.37      949.54    360.71 o 
 -19  11  15      503.51      312.30    302.36 o 
 -16  11  15       92.79      189.14    250.32 o 
 -13  11  15     1459.20     1577.68    277.48 o 
 -10  11  15    12756.94    12793.68    903.46 o 
  -7  11  15     4899.34     5105.06    459.27 o 
  -4  11  15     3653.76     3322.38    572.56 o 
  -1  11  15    12827.49    14247.90   1131.33 o 
   2  11  15     3981.39     3642.55    383.29 o 
   5  11  15      184.88      281.51    298.83 o 
   8  11  15      785.02      780.82    353.73 o 
 -21  12  15      216.10      299.23    321.18 o 
 -18  12  15     4965.94     4938.97    595.65 o 
 -15  12  15     1625.30     1882.11    311.59 o 
 -12  12  15       62.67      121.95    196.77 o 
  -9  12  15      632.61      458.65    218.77 o 
  -6  12  15    13910.29    13297.15   1067.53 o 
  -3  12  15      265.35     -335.30    223.53 o 
   0  12  15       70.13      258.03    273.27 o 
   3  12  15      283.82      117.59    310.11 o 
   6  12  15      180.92      384.40    317.02 o 
   9  12  15     1950.51     2171.29    550.67 o 
 -20  13  15       78.90        1.03    269.67 o 
 -17  13  15     1057.11     1079.90    304.52 o 
 -14  13  15      390.74      146.95    215.21 o 
 -11  13  15       25.04       69.94    189.11 o 
  -8  13  15     2694.65     2440.23    299.67 o 
  -5  13  15     2382.48     1698.69    465.67 o 
  -2  13  15     6166.38     6764.55    568.66 o 
   1  13  15     1131.27     1181.41    341.19 o 
   4  13  15      691.66     1589.51    391.25 o 
   7  13  15     4432.02     5138.73    591.37 o 
 -19  14  15     2475.02     2635.35    402.71 o 
 -16  14  15      300.61      106.65    243.63 o 
 -13  14  15     3314.63     2172.17    310.56 o 
 -10  14  15      121.53       27.51    186.94 o 
  -7  14  15       85.85     -123.77    241.63 o 
  -4  14  15     6234.89     6950.85    879.88 o 
  -1  14  15       40.57      416.66    322.85 o 
   2  14  15      276.94      638.97    327.16 o 
   5  14  15      239.77      344.24    596.86 o 
 -18  15  15     3234.06     3791.14    437.37 o 
 -15  15  15      210.48      -43.68    248.49 o 
 -12  15  15     1105.44      458.67    231.46 o 
  -9  15  15      130.42      -16.70    276.48 o 
  -6  15  15     7280.44     6906.19    643.97 o 
  -3  15  15       48.91      119.52    286.09 o 
   0  15  15      900.19     1142.60    372.81 o 
   3  15  15     2504.34     3788.49    972.92 o 
 -20  16  15      105.27     -296.37    278.99 o 
 -17  16  15      247.43      138.22    273.84 o 
 -14  16  15     7702.13     7258.70    931.45 o 
 -11  16  15       67.95       47.49    221.17 o 
  -8  16  15     3907.25     4702.34    711.77 o 
  -5  16  15      357.53      381.94    309.56 o 
  -2  16  15       75.67      211.37    334.09 o 
   1  16  15      449.43      198.35    354.32 o 
   4  16  15     1750.43     1421.00    438.12 o 
 -19  17  15      513.07      135.39    482.35 o 
 -16  17  15     3088.63     2878.29    761.65 o 
 -13  17  15     6190.14     6447.63    501.02 o 
 -10  17  15       14.14     -227.78    292.51 o 
  -7  17  15       62.73      561.97    340.09 o 
  -4  17  15       20.51     -202.02    324.56 o 
  -1  17  15      202.27      598.01    397.00 o 
   2  17  15      285.55      522.70    486.97 o 
 -18  18  15      514.83      556.22    400.39 o 
 -15  18  15       42.18        1.69    277.91 o 
 -12  18  15     1766.25     1783.65    530.54 o 
  -9  18  15     9756.35    10014.31    998.66 o 
  -6  18  15        0.81     -396.04    333.73 o 
  -3  18  15      646.52      171.98    377.76 o 
   0  18  15       15.75      576.51    474.49 o 
 -17  19  15      441.38       88.64    285.75 o 
 -14  19  15      566.99      399.49    444.01 o 
 -11  19  15     3763.21     4029.85   1346.74 o 
  -8  19  15     2063.44     1478.56    576.49 o 
  -5  19  15     1004.41     1674.38    565.67 o 
  -2  19  15      666.94      194.67    508.91 o 
 -16  20  15       12.97      577.88    376.52 o 
 -13  20  15      117.52      328.20    492.89 o 
 -10  20  15      725.03      657.79    518.98 o 
  -7  20  15     1045.75      260.54    513.46 o 
  -4  20  15      908.99     1103.75    594.50 o 
 -12  21  15       80.15       23.15    612.78 o 
  -9  21  15     1854.58     1650.28    882.82 o 
  -1   1  16    28021.15    26639.98   1604.01 o 
  -3   2  16     8194.07     8088.61    572.35 o 
   0   2  16     8996.51     8917.86    354.95 o 
  -5   3  16    60535.89    62040.11   3437.10 o 
  -2   3  16      474.82      502.16    114.60 o 
   1   3  16    17880.82    18732.37   1014.12 o 
  -7   4  16    10489.19    10516.21    991.98 o 
  -4   4  16      164.27       10.71     95.86 o 
  -1   4  16     2887.94     2983.30    196.63 o 
   2   4  16     4379.56     3978.67    289.64 o 
  -9   5  16    76581.02    78057.58   3002.22 o 
  -6   5  16     9681.50     9813.30    764.61 o 
  -3   5  16     6182.16     6330.35    478.63 o 
   0   5  16    13369.13    13032.21    505.09 o 
   3   5  16    11622.02    11931.17    901.61 o 
 -11   6  16      163.70     -129.00    206.92 o 
  -8   6  16       25.26      -57.44    154.54 o 
  -5   6  16     3618.41     3842.37    257.68 o 
  -2   6  16       41.70     -140.76    119.68 o 
   1   6  16     3417.40     3258.72    256.64 o 
   4   6  16     5893.42     6277.24    502.15 o 
 -13   7  16       70.16     -140.45    220.87 o 
 -10   7  16    11825.27    12215.24    630.59 o 
  -7   7  16     4519.81     3719.91    260.21 o 
  -4   7  16    34927.53    35573.97   1684.14 o 
  -1   7  16     3113.89     3258.14    244.57 o 
   2   7  16    21739.38    23123.44   1051.38 o 
   5   7  16     2714.84     3108.88    474.72 o 
 -15   8  16      796.69      519.89    260.65 o 
 -12   8  16     3044.95     2626.92    324.81 o 
  -9   8  16     7680.56     7559.87    506.70 o 
  -6   8  16    14278.41    14929.54    959.11 o 
  -3   8  16     4411.99     3817.07    430.49 o 
   0   8  16      708.48      650.28    209.59 o 
   3   8  16     6898.41     7379.09    575.29 o 
   6   8  16     2876.93     3345.88    580.66 o 
 -17   9  16      581.14      396.33    287.40 o 
 -14   9  16     2111.03     1518.10    297.98 o 
 -11   9  16       83.87     -103.57    178.67 o 
  -8   9  16     6696.30     6852.98    439.40 o 
  -5   9  16        6.18     -187.52    125.01 o 
  -2   9  16     8648.54     8657.02    496.91 o 
   1   9  16    11460.75    12294.89    705.58 o 
   4   9  16     5781.43     6595.81    650.51 o 
   7   9  16       21.97      270.48    313.24 o 
 -19  10  16     1755.18     1684.09    388.23 o 
 -16  10  16     1356.44     1503.69    335.45 o 
 -13  10  16      127.85       95.07    202.79 o 
 -10  10  16    14040.55    11880.84    651.61 o 
  -7  10  16      129.58       -7.11    144.17 o 
  -4  10  16      713.62      280.70    162.97 o 
  -1  10  16    14869.67    15730.06    750.55 o 
   2  10  16     2876.81     2788.16    340.95 o 
   5  10  16      402.81      481.42    297.49 o 
   8  10  16      326.96      543.07    345.23 o 
 -21  11  16     1029.42      752.83    397.99 o 
 -18  11  16     4714.33     5456.23    896.47 o 
 -15  11  16     2070.06     2006.23    334.07 o 
 -12  11  16      599.17      424.48    220.59 o 
  -9  11  16      963.02      640.05    210.89 o 
  -6  11  16     1548.16     1519.42    219.83 o 
  -3  11  16    15833.29    16340.66    876.94 o 
   0  11  16    23762.04    23054.16   1015.93 o 
   3  11  16     4268.20     5456.08    736.02 o 
   6  11  16     1275.21     1188.26    702.77 o 
   9  11  16       98.81     -103.32    327.03 o 
 -20  12  16     1784.93     2612.10    439.06 o 
 -17  12  16        4.62      319.16    270.79 o 
 -14  12  16      571.90      171.02    231.24 o 
 -11  12  16    10476.94    10276.85    738.56 o 
  -8  12  16      103.19      -25.72    156.46 o 
  -5  12  16     2533.03     2644.51    304.85 o 
  -2  12  16      633.08      522.75    233.84 o 
   1  12  16       11.92     -278.92    223.32 o 
   4  12  16     2835.43     2695.47    432.94 o 
   7  12  16      421.75      267.57    344.49 o 
 -19  13  16     1772.39     1962.69    388.11 o 
 -16  13  16     8785.21     8330.54    818.51 o 
 -13  13  16     6260.97     5781.57    546.69 o 
 -10  13  16     1452.05     1123.77    253.22 o 
  -7  13  16      146.36      348.23    320.35 o 
  -4  13  16     1102.06      960.13    324.59 o 
  -1  13  16     6970.86     6522.73    510.70 o 
   2  13  16      172.53     -366.07    248.70 o 
   5  13  16       64.85       57.36    322.53 o 
   8  13  16     2259.84     2421.94    520.26 o 
 -18  14  16       89.38      203.63    268.44 o 
 -15  14  16      285.56      241.95    263.21 o 
 -12  14  16     1334.22      826.45    250.42 o 
  -9  14  16     8665.59     8071.58    687.04 o 
  -6  14  16     6557.99     6064.76    659.16 o 
  -3  14  16      130.89     -299.69    383.07 o 
   0  14  16       41.00       71.95    263.28 o 
   3  14  16       39.25       50.07    305.88 o 
   6  14  16      204.17      900.32    392.45 o 
 -20  15  16      254.23      495.49    392.77 o 
 -17  15  16     2316.08     3017.62    401.04 o 
 -14  15  16      675.15      714.72    410.76 o 
 -11  15  16      262.89      412.04    235.15 o 
  -8  15  16     6446.11     5482.58    625.37 o 
  -5  15  16     3486.24     3460.49    473.91 o 
  -2  15  16       17.24      115.32    406.94 o 
   1  15  16     1035.02      822.90    356.27 o 
   4  15  16     2248.45     2092.52    458.61 o 
 -19  16  16      574.56      724.40    305.49 o 
 -16  16  16      548.53      730.37    325.08 o 
 -13  16  16      229.93      113.47    235.24 o 
 -10  16  16       19.15     -193.53    295.14 o 
  -7  16  16     2407.66     2661.56    446.11 o 
  -4  16  16     1629.81     1446.72    389.49 o 
  -1  16  16     3509.94     4173.78    570.87 o 
   2  16  16        3.22      201.15    334.09 o 
 -18  17  16     3250.65     1961.17    600.20 o 
 -15  17  16       44.70     -253.90    220.35 o 
 -12  17  16     1325.72      961.00    314.40 o 
  -9  17  16      476.37      388.61    346.85 o 
  -6  17  16      152.16      141.09    333.15 o 
  -3  17  16     1503.70     1028.42    400.31 o 
   0  17  16     3409.72     3928.02    563.77 o 
 -17  18  16     2819.65     2653.31    579.70 o 
 -14  18  16        2.45       63.51    362.03 o 
 -11  18  16      448.17      346.05    425.25 o 
  -8  18  16       57.05      126.66    345.31 o 
  -5  18  16      711.09      377.14    413.77 o 
  -2  18  16      109.10     -245.53    408.76 o 
 -16  19  16      182.54     -146.18    316.33 o 
 -13  19  16     3919.07     3071.13    656.58 o 
 -10  19  16        8.62      138.48    455.33 o 
  -7  19  16      716.51      980.95    647.40 o 
  -4  19  16       71.33      198.94    472.20 o 
 -15  20  16      198.57     1014.18    537.29 o 
 -12  20  16     1200.71     1164.46    630.09 o 
  -9  20  16      893.62      364.45    479.12 o 
  -6  20  16      683.89      127.56    507.43 o 
 -11  21  16      329.16      305.05    522.17 o 
  -8  21  16     3007.05     2095.29    724.57 o 
   0   1  17     3485.64     3950.84    229.72 o 
  -2   2  17    32987.23    32451.10   1715.49 o 
   1   2  17     5899.37     6082.33    309.14 o 
  -4   3  17    18351.65    18468.07   1247.91 o 
  -1   3  17    46087.10    48745.25   1919.34 o 
   2   3  17      365.36      264.03    122.00 o 
  -6   4  17     3638.65     3497.15    393.34 o 
  -3   4  17    10003.08     8333.17    345.69 o 
   0   4  17    30007.73    31289.18   1409.57 o 
   3   4  17     3493.39     3693.73    383.97 o 
  -8   5  17     1291.79      828.84    265.84 o 
  -5   5  17    18077.99    16623.46   1371.79 o 
  -2   5  17     2378.77     2808.08    229.67 o 
   1   5  17    14362.46    15231.23    541.85 o 
   4   5  17     9294.23     9401.97    528.48 o 
 -10   6  17       55.04     -142.62    228.86 o 
  -7   6  17     1265.40      908.79    238.86 o 
  -4   6  17     2918.15     3020.21    240.94 o 
  -1   6  17     1145.65     1162.05    179.81 o 
   2   6  17     3207.34     3284.43    272.25 o 
   5   6  17    23376.94    28746.40   1386.00 o 
 -12   7  17     4469.06     4743.51    470.27 o 
  -9   7  17     4632.88     4952.11    379.87 o 
  -6   7  17      639.18      666.07    164.08 o 
  -3   7  17       97.20      -66.51    130.02 o 
   0   7  17     2406.35     2520.20    283.02 o 
   3   7  17     7167.59     7058.51    551.99 o 
   6   7  17     8728.64     9024.41    578.07 o 
 -14   8  17       93.64       13.09    239.86 o 
 -11   8  17      995.80     1238.74    257.89 o 
  -8   8  17    48231.05    44748.10   2898.61 o 
  -5   8  17     7196.55     6493.58    605.98 o 
  -2   8  17       71.70      -56.65    168.53 o 
   1   8  17     5819.63     5635.82    440.74 o 
   4   8  17       50.79      383.40    269.77 o 
   7   8  17       60.48       34.52    238.61 o 
 -16   9  17     1415.10     1545.48    344.04 o 
 -13   9  17     2563.13     2184.80    369.71 o 
 -10   9  17     3654.54     3472.67    343.39 o 
  -7   9  17      221.64      512.77    164.64 o 
  -4   9  17     3346.19     3367.23    268.62 o 
  -1   9  17     1545.28     1447.98    256.94 o 
   2   9  17    18541.72    18810.17   1145.32 o 
   5   9  17     2972.58     3980.71    480.50 o 
   8   9  17     1889.49     1560.98    407.26 o 
 -18  10  17       82.50      -32.68    281.07 o 
 -15  10  17       81.73       72.06    244.43 o 
 -12  10  17     5138.03     4282.23    467.63 o 
  -9  10  17     3069.61     3531.61    363.78 o 
  -6  10  17     6284.41     6837.85    382.70 o 
  -3  10  17    12985.03    14362.41    922.53 o 
   0  10  17      524.82      652.71    233.59 o 
   3  10  17      731.80      321.94    292.47 o 
   6  10  17      522.40      906.98    343.25 o 
   9  10  17      692.76      728.87    363.32 o 
 -20  11  17      949.98     1468.60    417.69 o 
 -17  11  17      114.00       44.87    265.28 o 
 -14  11  17     2873.07     3074.57    412.36 o 
 -11  11  17     7184.89     7579.20    556.67 o 
  -8  11  17      306.71      264.12    193.78 o 
  -5  11  17     3196.83     3116.83    318.39 o 
  -2  11  17     1858.59     1690.00    285.68 o 
   1  11  17     1571.91     1455.66    347.79 o 
   4  11  17     2115.58     1423.53    531.37 o 
   7  11  17     4438.78     4959.04    646.61 o 
 -19  12  17       79.00      250.55    310.25 o 
 -16  12  17      127.73      531.98    269.84 o 
 -13  12  17      827.68      719.14    246.91 o 
 -10  12  17       49.43      -46.19    182.58 o 
  -7  12  17       24.21        9.64    162.56 o 
  -4  12  17     1343.24     1301.10    265.21 o 
  -1  12  17     3688.19     4528.59    416.73 o 
   2  12  17     8583.64     8824.64    690.46 o 
   5  12  17      216.05      -65.28    295.56 o 
   8  12  17     1079.17     1422.02    429.36 o 
 -18  13  17      150.51      835.53    317.56 o 
 -15  13  17     8266.96     8507.21   1474.31 o 
 -12  13  17     1069.00      793.57    249.18 o 
  -9  13  17     1110.44     1122.04    258.85 o 
  -6  13  17     1339.25     1368.86    440.74 o 
  -3  13  17     2896.87     2776.78    350.02 o 
   0  13  17     3698.00     4650.39    462.48 o 
   3  13  17     2983.77     3223.18    477.40 o 
   6  13  17      935.17      393.19    561.77 o 
 -20  14  17      358.67      531.54    341.80 o 
 -17  14  17     1693.86     1790.72    351.61 o 
 -14  14  17       74.54     -117.91    263.84 o 
 -11  14  17     1824.10     1857.28    301.96 o 
  -8  14  17       22.84     -248.57    271.28 o 
  -5  14  17     2091.93     2438.84    396.51 o 
  -2  14  17      220.82       89.53    255.93 o 
   1  14  17        4.52      -65.63    301.72 o 
   4  14  17     4307.82     4589.61    563.41 o 
 -19  15  17       67.94      531.66    307.72 o 
 -16  15  17       12.61       37.56    291.39 o 
 -13  15  17      853.83      822.48    267.18 o 
 -10  15  17     8858.18     7740.57    960.43 o 
  -7  15  17      557.47     -160.51    284.68 o 
  -4  15  17      298.25      386.30    311.61 o 
  -1  15  17        3.94      -22.75    253.73 o 
   2  15  17      158.20      260.72    342.00 o 
   5  15  17     1052.87     1630.90    455.62 o 
 -18  16  17      923.99     1014.67    332.04 o 
 -15  16  17     1448.86     1515.72    316.67 o 
 -12  16  17     3064.40     2447.91    344.55 o 
  -9  16  17     3596.15     3251.07    596.46 o 
  -6  16  17      580.62      866.40    358.68 o 
  -3  16  17     1133.90      545.75    355.97 o 
   0  16  17     2795.15     4097.16    542.35 o 
   3  16  17      195.97      540.59    643.14 o 
 -17  17  17       93.25     -321.16    237.58 o 
 -14  17  17       55.10       13.19    240.26 o 
 -11  17  17     4928.09     4391.54    552.36 o 
  -8  17  17     3209.87     2613.57    468.60 o 
  -5  17  17     5788.31     6147.16    738.97 o 
  -2  17  17      213.57      350.79    388.69 o 
   1  17  17      626.25      672.03    399.02 o 
 -16  18  17       29.40      -48.42    317.45 o 
 -13  18  17      351.40      -24.70    452.87 o 
 -10  18  17      444.53      640.86    523.15 o 
  -7  18  17     1695.26     1306.25    429.65 o 
  -4  18  17      354.30      -55.12    363.77 o 
  -1  18  17        4.49      -66.34    393.43 o 
 -15  19  17       74.92      245.85    358.24 o 
 -12  19  17       62.85      302.76    459.40 o 
  -9  19  17      500.47      756.80    504.60 o 
  -6  19  17       21.58     -291.75    440.61 o 
  -3  19  17      164.13      333.41    404.50 o 
 -14  20  17       13.99     -164.67    435.72 o 
 -11  20  17      264.93      107.39    927.83 o 
  -8  20  17       17.89      344.26    503.65 o 
  -5  20  17        0.96      320.07    543.20 o 
   0   0  18     7210.85     7834.35    692.41 o 
   1   1  18    42686.00    42687.07   1961.66 o 
  -1   2  18    46920.28    45369.35   1366.63 o 
   2   2  18     9450.71     9501.79    392.42 o 
  -3   3  18    45359.44    45643.90   3411.53 o 
   0   3  18    15137.32    16327.21    568.09 o 
   3   3  18    21128.45    22598.24   1233.38 o 
  -5   4  18     8907.29     8976.82    721.12 o 
  -2   4  18     4871.86     6266.84    553.98 o 
   1   4  18     2994.60     3148.93    342.17 o 
   4   4  18      301.56      233.16    304.82 o 
  -7   5  18    10684.19    10524.22    762.55 o 
  -4   5  18     1246.05     1070.40    263.65 o 
  -1   5  18     1797.89     2080.53    214.08 o 
   2   5  18     6570.94     6385.13    365.30 o 
   5   5  18     7001.60     7206.88    479.53 o 
  -9   6  18     5177.92     4727.93    597.03 o 
  -6   6  18     1964.87     1759.03    207.64 o 
  -3   6  18    14995.75    14494.74    784.07 o 
   0   6  18     3625.47     3542.20    316.67 o 
   3   6  18      529.03      384.87    367.78 o 
   6   6  18      101.33       58.69    213.46 o 
 -11   7  18      107.95       -9.73    185.42 o 
  -8   7  18    12704.01    12035.23    612.64 o 
  -5   7  18      313.04       55.94    147.81 o 
  -2   7  18      263.34      -59.03    147.81 o 
   1   7  18     1058.72     1002.52    236.76 o 
   4   7  18     1647.29     1878.20    360.14 o 
   7   7  18     2838.85     2872.19    375.12 o 
 -13   8  18       74.92     -179.70    222.32 o 
 -10   8  18     3530.32     3769.79    356.80 o 
  -7   8  18      949.52      471.19    214.87 o 
  -4   8  18      602.44      956.89    253.29 o 
  -1   8  18    25175.75    26942.84   1108.58 o 
   2   8  18     4905.97     5442.60    499.50 o 
   5   8  18    16816.20    17634.42   1549.09 o 
   8   8  18      539.70     -200.29    271.46 o 
 -15   9  18      105.17      204.90    247.40 o 
 -12   9  18    16962.22    17677.20   1410.16 o 
  -9   9  18     7340.16     7133.02    537.68 o 
  -6   9  18      128.44      -48.77    150.48 o 
  -3   9  18     8182.76     7564.95    473.30 o 
   0   9  18      335.76       15.07    212.87 o 
   3   9  18     5532.09     5769.49    752.77 o 
   6   9  18     4361.68     4850.82    839.79 o 
   9   9  18     1251.20      916.49    389.08 o 
 -17  10  18     2159.99     1896.37    357.55 o 
 -14  10  18      274.59      317.07    262.91 o 
 -11  10  18     7255.48     7426.62    648.62 o 
  -8  10  18      150.22      -95.15    170.25 o 
  -5  10  18     8011.04     7394.68    405.65 o 
  -2  10  18       56.30      175.63    206.84 o 
   1  10  18      346.87      439.61    232.99 o 
   4  10  18     4912.69     5146.49    537.74 o 
   7  10  18     4420.79     4629.35    727.21 o 
  10  10  18       51.47      383.54    367.67 o 
 -19  11  18      153.59      247.65    294.84 o 
 -16  11  18       70.93      253.67    262.62 o 
 -13  11  18     8569.29     8919.72    572.21 o 
 -10  11  18      402.12      161.67    192.52 o 
  -7  11  18     4045.56     4462.43    322.05 o 
  -4  11  18     4292.60     4340.03    374.52 o 
  -1  11  18     3500.97     3277.24    574.28 o 
   2  11  18      684.96      741.16    424.39 o 
   5  11  18     2227.98     2635.52    590.19 o 
   8  11  18       43.87     -182.33    332.62 o 
 -18  12  18      656.17      574.33    325.99 o 
 -15  12  18     1905.24     1823.86    381.58 o 
 -12  12  18     2088.70     2192.24    467.72 o 
  -9  12  18     2414.42     2380.24    385.77 o 
  -6  12  18     2287.15     1877.97    290.09 o 
  -3  12  18    10567.00    10058.90    785.53 o 
   0  12  18      220.00      561.55    347.79 o 
   3  12  18     2930.15     2520.52    437.14 o 
   6  12  18      155.27      762.37    358.40 o 
 -20  13  18       34.07      225.12    322.88 o 
 -17  13  18     1194.45     1617.78    383.77 o 
 -14  13  18      839.77      554.29    255.51 o 
 -11  13  18     1271.32      782.68    375.78 o 
  -8  13  18     2595.93     2519.44    325.07 o 
  -5  13  18    12700.42    12748.53   1422.83 o 
  -2  13  18    17776.27    17649.01    979.74 o 
   1  13  18        4.26      -25.94    284.67 o 
   4  13  18      123.83      310.27    339.71 o 
   7  13  18     1063.05      883.83    407.48 o 
 -19  14  18     3864.71     4008.09    547.68 o 
 -16  14  18      403.81      295.59    261.80 o 
 -13  14  18     1578.64     1107.92    272.03 o 
 -10  14  18      949.21     1259.24    370.78 o 
  -7  14  18        2.80       63.32    232.82 o 
  -4  14  18     4423.13     3774.62    399.04 o 
  -1  14  18     4368.23     4845.52    464.78 o 
   2  14  18     1023.79     1779.43    418.17 o 
   5  14  18      182.52     -324.04    414.21 o 
 -18  15  18       26.44      476.17    307.08 o 
 -15  15  18     1804.53     1545.45    318.16 o 
 -12  15  18       27.89       11.84    217.36 o 
  -9  15  18      989.07      989.76    440.56 o 
  -6  15  18      151.85      469.58    256.50 o 
  -3  15  18     2350.26     2136.64    364.46 o 
   0  15  18     3443.40     3074.25    484.83 o 
   3  15  18      809.05     1550.78    411.11 o 
 -17  16  18       58.22      204.83    285.58 o 
 -14  16  18     9864.57     8330.32    738.56 o 
 -11  16  18     1737.48     1125.33    386.74 o 
  -8  16  18      304.85       60.63    320.89 o 
  -5  16  18        3.73     -122.79    243.39 o 
  -2  16  18      987.14     1072.32    337.15 o 
   1  16  18     1160.95     2060.34    460.63 o 
 -16  17  18      745.90      716.57    354.98 o 
 -13  17  18      927.63      583.39    285.34 o 
 -10  17  18     5574.95     5572.84    605.42 o 
  -7  17  18     2098.50     1548.29    419.14 o 
  -4  17  18      951.19     1026.07    338.05 o 
  -1  17  18        3.26     -134.33    328.82 o 
 -15  18  18      280.52      262.77    297.68 o 
 -12  18  18      766.66      730.13    394.63 o 
  -9  18  18     8756.97     9336.56    775.21 o 
  -6  18  18       43.89     -224.47    349.63 o 
  -3  18  18       34.57      -65.98    307.79 o 
 -14  19  18       44.98     -258.84    447.97 o 
 -11  19  18      289.08      372.52    516.10 o 
  -8  19  18        8.50      709.31    612.78 o 
  -5  19  18      198.45      -59.34    361.35 o 
 -13  20  18      283.88      744.10    504.01 o 
 -10  20  18     1629.19     1152.94    558.99 o 
  -7  20  18       39.07      192.23    536.10 o 
  -1   1  19     5755.39     4878.09    272.48 o 
  -3   2  19    26124.58    27897.53   1044.57 o 
   0   2  19    25673.02    27380.32   1019.95 o 
  -5   3  19    33728.68    33160.17   1722.65 o 
  -2   3  19     8136.38     8165.15    388.10 o 
   1   3  19       51.22      -30.52    123.59 o 
  -7   4  19      685.21     1203.64    244.81 o 
  -4   4  19      801.79      861.40    184.84 o 
  -1   4  19    10870.66    11455.83    499.92 o 
   2   4  19     8440.69     9109.77    454.37 o 
  -9   5  19      518.63      437.62    238.86 o 
  -6   5  19      134.76      -71.39    148.75 o 
  -3   5  19     2615.85     2323.62    237.02 o 
   0   5  19     2164.76     2184.40    230.64 o 
   3   5  19    22017.21    22514.58   1115.34 o 
 -11   6  19     3018.85     3046.09    346.70 o 
  -8   6  19     1308.23     1390.25    296.82 o 
  -5   6  19     3824.03     3873.34    611.67 o 
  -2   6  19     8693.76     8338.91    420.01 o 
   1   6  19     3147.24     3415.47    324.03 o 
   4   6  19     9334.71    11236.27   1166.53 o 
 -13   7  19     5127.52     5991.38    477.47 o 
 -10   7  19     3462.03     3055.71    368.78 o 
  -7   7  19     1691.12     1453.35    255.24 o 
  -4   7  19    13449.71    13155.44    560.34 o 
  -1   7  19     6549.93     6393.19    445.74 o 
   2   7  19      511.88      232.69    240.85 o 
   5   7  19     1577.94     1658.81    349.06 o 
 -15   8  19     2654.81     2364.81    416.26 o 
 -12   8  19     1513.30     1684.66    298.37 o 
  -9   8  19      201.15       29.92    188.20 o 
  -6   8  19      731.13      553.11    230.82 o 
  -3   8  19     5797.34     6036.28    531.92 o 
   0   8  19     8350.58     8361.83    831.51 o 
   3   8  19      466.28      638.48    291.83 o 
   6   8  19     7388.36     7593.18    966.76 o 
 -17   9  19      231.06      -23.67    303.46 o 
 -14   9  19        6.41     -161.81    219.07 o 
 -11   9  19     7043.69     6289.00    554.67 o 
  -8   9  19      510.09      367.32    217.65 o 
  -5   9  19    10443.68    10775.18    804.71 o 
  -2   9  19      244.76      177.17    205.39 o 
   1   9  19     9330.72    10193.22    708.23 o 
   4   9  19      660.02      571.32    312.62 o 
   7   9  19        1.61     -410.50    275.42 o 
 -19  10  19      223.48     -219.99    425.59 o 
 -16  10  19     7572.10     9021.56    970.42 o 
 -13  10  19      318.81     -185.56    208.04 o 
 -10  10  19     2676.09     2450.49    319.88 o 
  -7  10  19     6024.01     5290.47    581.65 o 
  -4  10  19      822.15      672.83    229.60 o 
  -1  10  19        1.24     -213.70    208.06 o 
   2  10  19     4477.86     4321.31    964.69 o 
   5  10  19     3595.24     4746.63    710.71 o 
   8  10  19        1.00       -4.77    312.63 o 
 -18  11  19        9.94       78.19    285.45 o 
 -15  11  19      414.58      195.86    365.78 o 
 -12  11  19     3518.03     4003.51    400.52 o 
  -9  11  19       35.38        7.12    200.35 o 
  -6  11  19      806.61      854.30    321.81 o 
  -3  11  19     1829.20     2306.09    318.26 o 
   0  11  19     4482.85     4265.49    407.18 o 
   3  11  19    15825.35    18437.42   1057.39 o 
   6  11  19     2490.01     2449.18    448.98 o 
   9  11  19       73.59      314.20    498.38 o 
 -17  12  19     6459.86     6989.73    571.70 o 
 -14  12  19     2391.59     3124.27    380.80 o 
 -11  12  19     2101.85     1765.38    299.20 o 
  -8  12  19      601.68       19.46    210.54 o 
  -5  12  19     5935.92     5760.94    434.40 o 
  -2  12  19     1221.54     1121.60    299.82 o 
   1  12  19     1551.39     1695.18    406.09 o 
   4  12  19     1686.58     1370.83    519.02 o 
   7  12  19       79.39     -116.66    332.27 o 
 -19  13  19     1109.74      844.45    338.85 o 
 -16  13  19     4759.02     4187.36    556.17 o 
 -13  13  19     3635.49     2879.20    406.76 o 
 -10  13  19     3731.63     3460.18    361.15 o 
  -7  13  19     6173.15     6347.29    737.56 o 
  -4  13  19     1293.73     1535.65    311.45 o 
  -1  13  19       82.70      -89.03    240.79 o 
   2  13  19      257.05     -242.40    421.07 o 
   5  13  19       78.11      140.60    362.14 o 
 -18  14  19       26.44      222.37    303.55 o 
 -15  14  19     2207.35     1820.05    348.51 o 
 -12  14  19     2399.15     3191.27    376.37 o 
  -9  14  19       46.34     -311.61    287.36 o 
  -6  14  19    13027.12    13139.65   1197.37 o 
  -3  14  19      323.60      175.29    331.80 o 
   0  14  19       39.40       -7.62    287.62 o 
   3  14  19      176.72      -27.60    328.64 o 
 -17  15  19      263.41      364.00    282.18 o 
 -14  15  19     1782.78     1535.86    321.23 o 
 -11  15  19     1056.57      821.40    272.40 o 
  -8  15  19      168.62      245.37    304.32 o 
  -5  15  19     1160.92     1140.52    317.18 o 
  -2  15  19     2590.36     2697.68    405.39 o 
   1  15  19      650.20     1131.74    397.71 o 
   4  15  19      914.33      910.94    416.68 o 
 -16  16  19     2874.24     2785.67    452.56 o 
 -13  16  19      121.73      518.13    267.70 o 
 -10  16  19       32.45       80.32    349.47 o 
  -7  16  19     1916.50     2526.53    369.57 o 
  -4  16  19     3296.83     3684.05    525.81 o 
  -1  16  19      821.82     1174.66    411.49 o 
   2  16  19      715.79      802.70    397.76 o 
 -15  17  19       27.02       77.02    349.79 o 
 -12  17  19       75.54      229.57    371.56 o 
  -9  17  19      132.35      -96.26    349.88 o 
  -6  17  19      151.55      509.57    307.82 o 
  -3  17  19       34.67     -222.86    284.56 o 
   0  17  19        2.77      255.51    356.76 o 
 -14  18  19     1317.37     1511.32    453.05 o 
 -11  18  19      761.98      284.95    465.38 o 
  -8  18  19     1288.98     1964.60    474.80 o 
  -5  18  19       38.54     -102.32    285.16 o 
  -2  18  19      963.54     1571.54    449.80 o 
 -13  19  19     3149.49     3649.01    813.58 o 
 -10  19  19      363.80      453.98    487.71 o 
  -7  19  19      525.65      445.73    313.97 o 
  -4  19  19      328.92      842.23    364.56 o 
  -9  20  19     1351.37      454.72    573.40 o 
   0   1  20     5451.28     4917.90    285.86 o 
  -2   2  20    19029.19    20666.10    900.41 o 
   1   2  20     3079.06     2719.54    219.39 o 
  -4   3  20     3120.03     3296.69    271.10 o 
  -1   3  20    16547.62    18020.71    727.60 o 
   2   3  20    15529.09    16285.05    771.39 o 
  -6   4  20      439.92       32.10    190.21 o 
  -3   4  20      165.62      193.83    156.51 o 
   0   4  20      695.00      610.74    265.33 o 
   3   4  20    23153.96    25684.66   2079.77 o 
  -8   5  20     8381.79     8518.50    747.10 o 
  -5   5  20     8494.43     7217.57    396.69 o 
  -2   5  20    30600.10    31917.56   2127.33 o 
   1   5  20     5163.19     5161.34    468.56 o 
   4   5  20    15171.83    15767.25    760.21 o 
 -10   6  20      607.12      808.87    251.34 o 
  -7   6  20       14.28     -199.14    179.46 o 
  -4   6  20     9995.94    11817.87    527.40 o 
  -1   6  20     3213.94     3717.42    423.67 o 
   2   6  20       60.26       76.14    234.09 o 
   5   6  20     5766.76     5478.87    523.21 o 
 -12   7  20      532.79      370.43    265.84 o 
  -9   7  20     6670.41     6941.34    719.55 o 
  -6   7  20      933.65      988.39    202.51 o 
  -3   7  20     6521.56     6431.81    483.93 o 
   0   7  20     2315.91     3377.53    360.79 o 
   3   7  20     6085.97     5982.03    533.40 o 
   6   7  20     4740.97     4941.76    525.28 o 
 -14   8  20     3040.81     3402.62    402.91 o 
 -11   8  20      846.12      716.28    259.74 o 
  -8   8  20     5003.52     5346.50    410.70 o 
  -5   8  20      107.02      -97.20    187.62 o 
  -2   8  20      261.73      380.35    243.86 o 
   1   8  20     5961.14     6077.11    536.12 o 
   4   8  20     1247.26     1492.99    340.57 o 
   7   8  20      572.16      307.59    310.70 o 
 -16   9  20     1411.56      857.05    312.98 o 
 -13   9  20     2713.78     3281.60    552.55 o 
 -10   9  20     1785.46      994.46    261.63 o 
  -7   9  20     2922.12     2294.24    300.55 o 
  -4   9  20    10578.96    11471.55   1276.24 o 
  -1   9  20      112.83     -292.47    194.98 o 
   2   9  20    10425.63    12550.08   1592.08 o 
   5   9  20     3701.79     3353.20    496.59 o 
   8   9  20       26.39      -93.37    301.89 o 
 -18  10  20       74.80      -15.47    332.92 o 
 -15  10  20      491.16      405.91    281.14 o 
 -12  10  20     3646.47     3830.80    653.13 o 
  -9  10  20     2231.82     1752.51    441.74 o 
  -6  10  20       65.25       72.42    167.92 o 
  -3  10  20     4138.67     4653.43    395.36 o 
   0  10  20      751.17      590.50    255.69 o 
   3  10  20        7.39     -185.14    286.66 o 
   6  10  20        0.57      470.68    338.15 o 
   9  10  20       85.81      194.50    355.29 o 
 -17  11  20        1.76      123.71    273.08 o 
 -14  11  20     2286.10     2226.77    354.76 o 
 -11  11  20     2318.61     1778.16    309.62 o 
  -8  11  20        8.90       61.87    210.90 o 
  -5  11  20     3276.96     3694.65    358.73 o 
  -2  11  20      189.56       82.41    224.76 o 
   1  11  20    14109.03    18098.15   1263.62 o 
   4  11  20     1205.82      630.29    328.88 o 
   7  11  20      486.57      301.75    351.60 o 
 -19  12  20        0.07      385.77    367.23 o 
 -16  12  20     1508.25     1346.97    335.65 o 
 -13  12  20      161.01      267.49    243.79 o 
 -10  12  20      440.72     -260.30    209.09 o 
  -7  12  20       95.17      -11.17    276.81 o 
  -4  12  20     1995.19     2373.50    332.97 o 
  -1  12  20     1522.01     1344.12    405.01 o 
   2  12  20     1281.16      563.25    339.17 o 
   5  12  20       13.07      150.59    313.06 o 
 -18  13  20      244.82      315.39    309.24 o 
 -15  13  20     2656.23     2445.52    534.99 o 
 -12  13  20      149.63       78.31    226.42 o 
  -9  13  20     1221.48      952.00    273.62 o 
  -6  13  20      502.42      275.22    243.97 o 
  -3  13  20      378.40      203.16    244.20 o 
   0  13  20      556.42      853.73    384.01 o 
   3  13  20       16.77      427.17    350.85 o 
   6  13  20     4272.87     4532.43   1061.78 o 
 -17  14  20      826.26      745.01    302.00 o 
 -14  14  20     1624.82     1556.05    333.82 o 
 -11  14  20     2022.51     1646.98    322.81 o 
  -8  14  20     3586.25     3876.32    499.97 o 
  -5  14  20       66.61       -0.07    246.77 o 
  -2  14  20     1074.09     1140.12    307.61 o 
   1  14  20      236.97      428.44    390.25 o 
   4  14  20      826.16      705.84    363.32 o 
 -16  15  20     3596.45     3774.82    504.89 o 
 -13  15  20      237.94      318.20    251.26 o 
 -10  15  20     2979.56     2929.23    469.70 o 
  -7  15  20     1309.82     1191.38    388.00 o 
  -4  15  20       14.33     -264.21    311.13 o 
  -1  15  20      367.94       82.75    355.86 o 
   2  15  20        0.66      964.83    434.68 o 
 -15  16  20      435.37      311.35    270.87 o 
 -12  16  20      595.18      242.50    366.62 o 
  -9  16  20       47.21      -40.56    329.38 o 
  -6  16  20     4509.54     4894.49    473.61 o 
  -3  16  20      473.57      376.01    309.43 o 
   0  16  20      553.38      567.86    371.66 o 
 -17  17  20       45.87      357.42    321.63 o 
 -14  17  20       35.29      147.11    262.80 o 
 -11  17  20     4534.12     2843.82    506.37 o 
  -8  17  20     1143.13     1479.22    453.73 o 
  -5  17  20     1772.41     1714.15    366.01 o 
  -2  17  20        8.17      -19.53    415.87 o 
 -13  18  20       18.18      -22.12    369.13 o 
 -10  18  20       82.48      -74.28    362.47 o 
  -7  18  20      764.51      752.30    342.60 o 
  -4  18  20      217.93      456.95    457.73 o 
 -12  19  20      492.88      518.27    503.75 o 
  -9  19  20        6.59     -433.31    364.84 o 
  -6  19  20     1983.47     2159.94    531.68 o 
   0   0  21      774.97      817.92    543.54 o 
   1   1  21    69656.80    79602.11   2548.30 o 
  -1   2  21    19178.24    19213.10    675.61 o 
   2   2  21    32888.68    34244.77   1255.52 o 
  -3   3  21        0.80      -12.56    165.02 o 
   0   3  21     2542.00     2638.81    326.20 o 
   3   3  21    10648.70     9826.94    652.61 o 
  -5   4  21       58.39      -74.15    160.58 o 
  -2   4  21      223.88      119.65    168.46 o 
   1   4  21      233.30      111.58    211.11 o 
   4   4  21      399.44       -9.57    211.80 o 
  -7   5  21     4112.95     4172.47    648.62 o 
  -4   5  21        1.16     -185.17    158.87 o 
  -1   5  21    12912.99    13671.32    655.78 o 
   2   5  21      811.19      572.39    263.41 o 
   5   5  21     1468.94     1374.59    341.88 o 
  -9   6  21      108.31      -19.02    198.62 o 
  -6   6  21    19655.74    18443.19   1047.38 o 
  -3   6  21     9519.17     9039.49    599.98 o 
   0   6  21     5861.99     6734.15    455.69 o 
   3   6  21      141.72      141.15    248.23 o 
   6   6  21       96.80      286.39    260.65 o 
 -11   7  21      570.57      403.42    298.35 o 
  -8   7  21     2582.07     2073.42    305.39 o 
  -5   7  21      352.48       47.09    187.51 o 
  -2   7  21       32.31      104.87    207.88 o 
   1   7  21      721.07      227.34    254.29 o 
   4   7  21    18617.88    21114.68   1135.43 o 
   7   7  21      123.58       38.54    282.19 o 
 -13   8  21     3403.41     4471.71    502.43 o 
 -10   8  21     2208.91     2821.73    343.30 o 
  -7   8  21     3337.01     3979.44    409.76 o 
  -4   8  21     1057.31     1010.55    214.39 o 
  -1   8  21     6513.49     6317.36    451.47 o 
   2   8  21     1998.54     2116.68    386.69 o 
   5   8  21     2028.43     2119.74    396.43 o 
   8   8  21      111.42       18.12    320.92 o 
 -15   9  21      788.84     1080.07    356.70 o 
 -12   9  21     5484.79     5993.22    582.78 o 
  -9   9  21      974.26      550.39    283.83 o 
  -6   9  21     6618.63     6937.72    409.66 o 
  -3   9  21     1597.96     1928.54    292.65 o 
   0   9  21     3769.33     3884.64    454.98 o 
   3   9  21     1693.34     1307.10    356.83 o 
   6   9  21      347.21       74.51    290.77 o 
   9   9  21     2190.86     2421.51    463.59 o 
 -17  10  21      250.04      158.58    319.18 o 
 -14  10  21     4613.04     5002.38    546.86 o 
 -11  10  21       58.01      -87.83    218.53 o 
  -8  10  21    10104.47     8676.52   1075.36 o 
  -5  10  21      667.62      730.49    245.28 o 
  -2  10  21     9036.67     9208.99    738.56 o 
   1  10  21      295.40      622.35    299.54 o 
   4  10  21      606.36      428.04    321.86 o 
   7  10  21      286.64       79.39    308.59 o 
 -19  11  21       22.11      189.70    375.86 o 
 -16  11  21      512.29      547.38    297.02 o 
 -13  11  21     7739.34     7270.71    541.40 o 
 -10  11  21      215.98      -67.62    218.82 o 
  -7  11  21       19.61     -118.14    205.85 o 
  -4  11  21       47.26       -1.24    219.97 o 
  -1  11  21      121.32      -43.68    230.13 o 
   2  11  21      477.84      -50.43    307.37 o 
   5  11  21      102.73       58.67    311.65 o 
   8  11  21       89.18       79.13    337.62 o 
 -18  12  21      126.35     -268.91    298.95 o 
 -15  12  21      414.06      601.41    332.56 o 
 -12  12  21     1226.43     1271.19    334.98 o 
  -9  12  21      521.52      648.63    306.82 o 
  -6  12  21      218.47      330.76    234.81 o 
  -3  12  21     7125.22     7327.26    528.15 o 
   0  12  21      513.01      583.13    422.34 o 
   3  12  21       22.61       25.89    329.46 o 
   6  12  21     1109.13     1115.43    868.39 o 
 -17  13  21      319.35      866.77    326.97 o 
 -14  13  21      437.23      103.65    256.85 o 
 -11  13  21      259.63      556.76    259.26 o 
  -8  13  21     1529.91     1435.12    386.17 o 
  -5  13  21      211.64       90.45    238.97 o 
  -2  13  21     3726.87     4105.69    432.19 o 
   1  13  21      244.24      328.44    402.19 o 
   4  13  21     2579.45     2678.90    509.86 o 
 -16  14  21      241.31      553.04    327.86 o 
 -13  14  21       19.01       49.27    251.30 o 
 -10  14  21     2785.97     2529.59    679.46 o 
  -7  14  21      228.64      110.20    316.33 o 
  -4  14  21      298.21      173.35    276.24 o 
  -1  14  21      206.96      261.76    343.60 o 
   2  14  21     8140.27     7040.42    686.33 o 
 -15  15  21      792.99     1061.12    315.69 o 
 -12  15  21     3513.66     3382.49    411.86 o 
  -9  15  21     1214.49      942.40    546.90 o 
  -6  15  21      329.14     -107.78    269.84 o 
  -3  15  21     1706.58     1996.07    369.45 o 
   0  15  21      231.82      637.01    372.00 o 
 -17  16  21       63.46      -76.98    292.65 o 
 -14  16  21     2451.93     2702.80    396.02 o 
 -11  16  21      562.05      273.77    369.26 o 
  -8  16  21       57.36       -5.00    337.50 o 
  -5  16  21      437.71      267.85    395.77 o 
  -2  16  21      165.85       55.04    386.87 o 
   1  16  21        1.24     -139.46    364.35 o 
 -16  17  21        8.57      153.34    371.78 o 
 -13  17  21        9.01     -112.77    340.19 o 
 -10  17  21     4245.72     3728.69    547.41 o 
  -7  17  21     3635.67     3208.03    630.48 o 
  -4  17  21       62.21      -48.29    303.04 o 
  -1  17  21      530.26     1226.12    556.39 o 
 -12  18  21      311.47      204.72    415.24 o 
  -9  18  21      363.19     -435.59    384.60 o 
  -6  18  21      246.30      486.38    324.61 o 
 -11  19  21     1379.55     1089.07    454.01 o 
  -8  19  21      567.31      515.05    438.64 o 
  -1   1  22     5532.97     6094.58    331.73 o 
  -3   2  22    30297.03    32670.73   1950.23 o 
   0   2  22     1734.99     1735.10    239.66 o 
  -5   3  22     7743.02     7013.31    563.90 o 
  -2   3  22      279.82      451.21    190.27 o 
   1   3  22     7682.47     8630.62    506.15 o 
  -7   4  22      391.41       72.34    210.46 o 
  -4   4  22     1298.66      723.65    210.49 o 
  -1   4  22    16313.27    17013.68    904.40 o 
   2   4  22     1055.36     1055.74    312.02 o 
  -9   5  22     2241.37     1923.68    357.61 o 
  -6   5  22     1164.19     1144.40    294.38 o 
  -3   5  22    11342.54    12031.82   1265.50 o 
   0   5  22      498.54      327.79    214.19 o 
   3   5  22    10127.01    10113.72    699.76 o 
 -11   6  22     1950.26     2538.32    405.28 o 
  -8   6  22      158.76      -21.95    223.87 o 
  -5   6  22    41025.13    42069.04   2611.45 o 
  -2   6  22     4675.27     4266.18    395.46 o 
   1   6  22      173.90        9.72    297.69 o 
   4   6  22      253.50      295.49    279.67 o 
 -13   7  22     1871.60     2220.24    407.13 o 
 -10   7  22    11118.82    11792.62    670.41 o 
  -7   7  22    10773.05     9615.54    926.45 o 
  -4   7  22     2885.85     3344.07    390.44 o 
  -1   7  22      110.58       -9.92    200.21 o 
   2   7  22      628.61      701.28    284.20 o 
   5   7  22     2085.29     1575.07    388.05 o 
 -15   8  22       25.43     -405.36    270.24 o 
 -12   8  22       95.79     -219.82    219.87 o 
  -9   8  22      239.05      168.54    223.94 o 
  -6   8  22     6912.59     7369.02    626.14 o 
  -3   8  22       15.77     -102.50    201.91 o 
   0   8  22      455.03      384.29    358.23 o 
   3   8  22      222.64      285.34    274.31 o 
   6   8  22      700.79      809.54    343.05 o 
 -17   9  22      662.92       49.30    316.79 o 
 -14   9  22       26.09      141.02    284.87 o 
 -11   9  22      773.57      456.86    246.99 o 
  -8   9  22      816.10      510.83    249.88 o 
  -5   9  22     7310.60     7777.01    652.82 o 
  -2   9  22      218.65      313.22    227.04 o 
   1   9  22      950.82      752.12    311.29 o 
   4   9  22       62.63     -261.59    273.06 o 
   7   9  22     3636.67     3955.57    769.87 o 
 -16  10  22      279.24      179.22    298.67 o 
 -13  10  22     3090.61     2193.82    349.77 o 
 -10  10  22      419.42      561.71    250.16 o 
  -7  10  22     5909.05     5631.30    577.66 o 
  -4  10  22       18.46      123.77    218.27 o 
  -1  10  22     1027.46     1194.24    348.40 o 
   2  10  22      941.38      675.69    324.71 o 
   5  10  22    10465.41    11085.43    834.42 o 
   8  10  22      414.49      677.33    452.36 o 
 -18  11  22      596.93      457.15    354.90 o 
 -15  11  22      259.38      557.83    448.09 o 
 -12  11  22     3824.85     3709.66    406.96 o 
  -9  11  22      251.09      108.03    228.78 o 
  -6  11  22     1171.28      670.46    309.51 o 
  -3  11  22     2519.39     1977.26    328.68 o 
   0  11  22     2224.28     2642.02    444.69 o 
   3  11  22     2364.08     1539.40    662.07 o 
   6  11  22      289.20      233.69    332.80 o 
 -17  12  22     1899.83     2397.52    414.04 o 
 -14  12  22     1754.02     1894.55    358.79 o 
 -11  12  22      403.68      238.90    263.50 o 
  -8  12  22      358.77      454.33    328.58 o 
  -5  12  22      793.79      717.62    268.38 o 
  -2  12  22       85.77      310.97    264.70 o 
   1  12  22       53.92     -274.91    283.34 o 
   4  12  22      523.38      704.46    363.10 o 
 -16  13  22      342.57      521.35    320.31 o 
 -13  13  22     3216.88     3556.76    420.73 o 
 -10  13  22      723.52     1035.78    285.49 o 
  -7  13  22     6028.43     5118.48   1176.32 o 
  -4  13  22      610.08      458.15    278.18 o 
  -1  13  22      102.37      112.43    304.10 o 
   2  13  22     1474.14      779.65    382.77 o 
   5  13  22       11.51       -3.29    383.48 o 
 -15  14  22      185.37      209.46    274.53 o 
 -12  14  22     8324.40     8604.46    600.51 o 
  -9  14  22      158.69      207.06    349.02 o 
  -6  14  22      940.62      338.33    379.77 o 
  -3  14  22     1441.19     1204.35    326.30 o 
   0  14  22     1547.89     2119.67    530.20 o 
   3  14  22      493.18      485.71    383.62 o 
 -17  15  22      116.34      528.99    302.86 o 
 -14  15  22     1398.84     1054.11    366.78 o 
 -11  15  22      234.53      442.14    368.29 o 
  -8  15  22     3536.67     2756.16    475.82 o 
  -5  15  22      453.10      345.62    296.74 o 
  -2  15  22     8124.37     8469.23    723.41 o 
   1  15  22      662.27     1309.46    451.88 o 
 -16  16  22      270.08      215.12    289.28 o 
 -13  16  22      954.00      478.61    368.01 o 
 -10  16  22      985.23     1090.97    430.14 o 
  -7  16  22     1407.72     1773.42    450.38 o 
  -4  16  22       41.45      -84.27    283.15 o 
  -1  16  22      253.83      625.33    385.99 o 
 -15  17  22        5.55     -292.96    266.84 o 
 -12  17  22      755.75      440.99    407.97 o 
  -9  17  22     1284.22     1403.42    446.54 o 
  -6  17  22        1.23      -74.83    291.75 o 
  -3  17  22        6.10      368.40    403.45 o 
 -11  18  22     2322.92     2123.38    505.27 o 
  -8  18  22      133.79      447.08    412.39 o 
  -5  18  22        7.58      159.45    333.26 o 
   0   1  23     1474.57     1644.51    214.49 o 
  -2   2  23    24871.47    27873.13   1135.89 o 
   1   2  23      923.11      707.26    235.46 o 
  -4   3  23     1030.09      642.85    222.16 o 
  -1   3  23     3148.55     2875.87    350.12 o 
   2   3  23     9537.15     8693.48    627.04 o 
  -6   4  23       94.11      -67.63    199.16 o 
  -3   4  23    27415.72    31126.88   1119.45 o 
   0   4  23     9419.48     8645.37    518.29 o 
   3   4  23      804.55      897.07    433.40 o 
  -8   5  23      230.26     -200.20    203.22 o 
  -5   5  23     6047.18     6493.20    683.59 o 
  -2   5  23     4060.51     4361.38    332.17 o 
   1   5  23      543.04     -201.59    239.32 o 
   4   5  23     2135.45     2400.06    401.91 o 
 -10   6  23     1203.22      950.74    323.76 o 
  -7   6  23      123.59     -230.32    209.32 o 
  -4   6  23     4213.02     4064.05    323.37 o 
  -1   6  23        2.40      209.87    210.58 o 
   2   6  23     1449.21     1237.85    319.18 o 
   5   6  23     8456.75     9149.78    700.35 o 
 -12   7  23      611.09      848.87    321.03 o 
  -9   7  23     3389.82     4180.60    408.62 o 
  -6   7  23      119.87      274.19    226.09 o 
  -3   7  23     3409.85     3555.65    525.69 o 
   0   7  23     1842.27     1690.70    353.83 o 
   3   7  23     4922.11     5073.18    888.94 o 
   6   7  23      118.95      369.82    297.38 o 
 -14   8  23     3464.65     3127.96    474.15 o 
 -11   8  23      446.33      412.69    251.87 o 
  -8   8  23       15.44       78.44    235.86 o 
  -5   8  23     1203.14     1171.09    235.93 o 
  -2   8  23     2865.30     3137.97    356.55 o 
   1   8  23      214.17       63.04    272.38 o 
   4   8  23       28.55      -90.72    295.23 o 
   7   8  23     2928.83     3583.33    513.78 o 
 -16   9  23        0.47      385.94    325.57 o 
 -13   9  23      468.03      424.10    274.84 o 
 -10   9  23     5415.65     5596.18    468.78 o 
  -7   9  23     1786.33     1281.18    294.83 o 
  -4   9  23     5660.91     5984.75    454.52 o 
  -1   9  23       59.42     -171.72    241.89 o 
   2   9  23      664.40      458.20    317.57 o 
   5   9  23     5577.96     6826.65   1132.51 o 
   8   9  23       40.27      128.63    331.02 o 
 -18  10  23      541.62      849.45    384.17 o 
 -15  10  23      473.33      671.65    337.56 o 
 -12  10  23      583.71      715.25    287.38 o 
  -9  10  23     5863.66     4818.55    568.48 o 
  -6  10  23     1341.13     1118.54    337.12 o 
  -3  10  23        0.35     -171.77    217.76 o 
   0  10  23      645.47     1074.04    444.10 o 
   3  10  23     5819.24     5414.56    734.39 o 
   6  10  23       31.49       -6.06    306.31 o 
 -17  11  23      197.77      469.71    350.16 o 
 -14  11  23     1225.18     1725.16    348.19 o 
 -11  11  23      239.22       57.76    239.15 o 
  -8  11  23      264.65       96.76    240.53 o 
  -5  11  23     3459.77     3363.77    483.33 o 
  -2  11  23      341.07      401.44    263.79 o 
   1  11  23     8251.83     8023.68    684.32 o 
   4  11  23      608.64      894.14    369.32 o 
 -16  12  23     1710.28     1994.48    379.90 o 
 -13  12  23      538.16      750.41    343.80 o 
 -10  12  23     4121.30     4071.69    428.73 o 
  -7  12  23     4355.86     4334.59    511.61 o 
  -4  12  23     6468.79     5688.12    659.61 o 
  -1  12  23      129.83     -419.57    279.71 o 
   2  12  23      362.47      182.80    317.14 o 
   5  12  23      134.72      173.50    345.16 o 
 -15  13  23       54.47      102.75    269.02 o 
 -12  13  23      786.83      683.11    353.79 o 
  -9  13  23     1730.95     1792.54    430.43 o 
  -6  13  23      363.38      201.26    336.68 o 
  -3  13  23     3267.75     2333.50    401.76 o 
   0  13  23      397.73      651.14    491.30 o 
   3  13  23       40.71       46.27    357.93 o 
 -14  14  23      290.16       40.92    273.02 o 
 -11  14  23     1170.93     1044.97    384.46 o 
  -8  14  23     3077.92     2762.48    471.27 o 
  -5  14  23      403.47      151.26    279.36 o 
  -2  14  23      157.70      988.78    387.32 o 
   1  14  23       21.21      195.35    344.19 o 
 -16  15  23     3011.93     3319.62    492.59 o 
 -13  15  23      462.96      380.61    307.90 o 
 -10  15  23       11.92     -263.92    414.72 o 
  -7  15  23     1168.74     1389.72    626.22 o 
  -4  15  23     3702.51     4393.91    521.69 o 
  -1  15  23       87.84      479.57    377.42 o 
 -15  16  23      134.48      280.31    294.86 o 
 -12  16  23     3185.28     3524.06    556.85 o 
  -9  16  23     1770.06     1565.48    450.71 o 
  -6  16  23     4797.55     5204.65    625.54 o 
  -3  16  23     1011.54     1253.90    405.94 o 
 -11  17  23     2842.40     2950.32    522.72 o 
  -8  17  23        0.63      126.45    387.71 o 
  -5  17  23       25.67     -126.19    305.17 o 
 -10  18  23        0.12     -275.91    370.11 o 
   0   0  24    37526.96    40561.35   3095.07 o 
   1   1  24    24035.69    25114.15   1601.05 o 
  -1   2  24      185.10      276.53    198.37 o 
   2   2  24     1117.89     1105.31    272.24 o 
  -3   3  24     1086.86     1215.35    297.37 o 
   0   3  24     2509.33     3006.89    462.73 o 
   3   3  24       26.27       52.56    259.29 o 
  -5   4  24     2485.49     2389.24    390.77 o 
  -2   4  24      421.74      269.97    201.38 o 
   1   4  24      993.77      837.08    297.24 o 
   4   4  24      963.49     1192.41    343.68 o 
  -7   5  24     4559.45     5055.25    424.78 o 
  -4   5  24     3860.52     3832.82    328.77 o 
  -1   5  24     4899.25     5436.02    527.69 o 
   2   5  24        2.24      214.23    274.08 o 
   5   5  24     2073.59     2200.19    409.96 o 
  -9   6  24     1290.38     1273.59    344.69 o 
  -6   6  24     4318.32     4671.81    413.34 o 
  -3   6  24     1304.53     1183.74    270.07 o 
   0   6  24       49.77      172.77    254.71 o 
   3   6  24       23.17     -141.77    255.37 o 
   6   6  24      707.47      721.13    364.18 o 
 -11   7  24      380.95      258.12    292.92 o 
  -8   7  24       46.97       22.75    226.91 o 
  -5   7  24     3936.94     4046.98    391.39 o 
  -2   7  24    11902.74    10840.66    623.20 o 
   1   7  24      416.12      772.12    307.41 o 
   4   7  24      774.23      773.79    307.16 o 
   7   7  24        5.12      249.23    310.85 o 
 -13   8  24     3574.14     3363.13    489.70 o 
 -10   8  24        0.92      -30.28    282.83 o 
  -7   8  24      774.98      745.37    264.64 o 
  -4   8  24     3123.22     3557.47    378.84 o 
  -1   8  24     1567.62     1206.09    347.31 o 
   2   8  24       13.00       -0.79    274.33 o 
   5   8  24       95.40      116.86    301.51 o 
   8   8  24     1789.11     2310.82    460.17 o 
 -15   9  24     1024.32      812.22    360.58 o 
 -12   9  24       33.78     -256.11    234.27 o 
  -9   9  24      240.35      296.23    303.38 o 
  -6   9  24     2724.35     3279.46    368.24 o 
  -3   9  24        5.12     -328.44    218.96 o 
   0   9  24        0.66     -198.88    439.47 o 
   3   9  24     3073.79     3707.07    621.17 o 
   6   9  24      220.20      723.13    344.80 o 
 -17  10  24       26.66      381.26    366.25 o 
 -14  10  24     6364.83     6396.70   1018.66 o 
 -11  10  24     1248.20     1089.57    308.95 o 
  -8  10  24     2088.33     2019.91    328.89 o 
  -5  10  24      408.17      493.91    259.57 o 
  -2  10  24      239.16      369.81    298.08 o 
   1  10  24     3647.46     4445.79    639.63 o 
   4  10  24       40.12      253.86    330.75 o 
   7  10  24      419.80      438.21    390.52 o 
 -16  11  24      745.04      892.28    363.22 o 
 -13  11  24     2916.61     3474.08    550.67 o 
 -10  11  24     1221.96     1729.34    330.69 o 
  -7  11  24      394.83      643.73    331.44 o 
  -4  11  24     3580.02     3596.88    394.21 o 
  -1  11  24     1917.33     2087.81    417.09 o 
   2  11  24       20.66       23.56    339.09 o 
   5  11  24      144.43       53.53    313.31 o 
 -15  12  24      516.26      482.30    392.75 o 
 -12  12  24      348.63      646.82    299.13 o 
  -9  12  24     6777.86     5978.79    594.93 o 
  -6  12  24     2119.45     1623.60    394.25 o 
  -3  12  24     1662.03     2712.35    441.19 o 
   0  12  24     2142.17     1946.81    445.13 o 
   3  12  24       13.79     -125.26    335.49 o 
 -14  13  24     1316.56     1744.53    369.62 o 
 -11  13  24      403.76      427.74    296.39 o 
  -8  13  24     4199.79     4140.58    718.08 o 
  -5  13  24      952.95     1131.28    319.48 o 
  -2  13  24      121.46     -287.67    325.95 o 
   1  13  24     1920.37     2464.24    474.13 o 
 -16  14  24      160.19      144.71    326.91 o 
 -13  14  24     1291.52     1202.48    335.32 o 
 -10  14  24      411.60      424.38    384.34 o 
  -7  14  24      160.15      237.97    341.96 o 
  -4  14  24     2078.58     2332.29    789.21 o 
  -1  14  24       27.23     -440.02    293.35 o 
   2  14  24     1662.72     1307.18    604.20 o 
 -15  15  24     1405.91     1815.54    374.36 o 
 -12  15  24     1077.58     1098.52    429.79 o 
  -9  15  24      916.59      390.22    365.42 o 
  -6  15  24      287.68      350.93    373.29 o 
  -3  15  24     2132.44     2086.98    744.87 o 
   0  15  24      350.90      599.88    408.71 o 
 -14  16  24       44.44     -155.46    346.80 o 
 -11  16  24       14.99     -493.43    343.48 o 
  -8  16  24     1459.54     1791.03    463.22 o 
  -5  16  24      110.05      335.27    322.08 o 
  -2  16  24      150.51      500.71    409.88 o 
 -10  17  24     1752.56     1764.99    489.75 o 
  -7  17  24      622.97      450.56    418.82 o 
  -1   1  25       13.39      223.75    201.58 o 
  -3   2  25     1343.19     1318.46    282.05 o 
   0   2  25     1985.69     2091.39    312.91 o 
  -5   3  25     5409.86     5981.36    542.58 o 
  -2   3  25     1545.92     1139.08    247.73 o 
   1   3  25     7950.54     7288.82   1027.65 o 
  -7   4  25      133.11      358.40    296.65 o 
  -4   4  25     2013.25     1865.54    275.07 o 
  -1   4  25      346.21      189.41    229.10 o 
   2   4  25     4408.69     4198.04    478.25 o 
  -9   5  25      120.44     -172.18    264.60 o 
  -6   5  25      908.77     1150.83    289.46 o 
  -3   5  25     1896.48     1605.86    262.27 o 
   0   5  25       92.67      183.92    266.28 o 
   3   5  25       38.97     -362.15    242.77 o 
 -11   6  25     3614.56     4369.88    522.01 o 
  -8   6  25     3629.06     3612.38    448.19 o 
  -5   6  25     9889.16    10523.52   1392.17 o 
  -2   6  25      788.53      127.70    247.06 o 
   1   6  25       59.19      182.40    346.55 o 
   4   6  25     3119.46     3352.68    542.17 o 
 -13   7  25       95.92      208.98    329.87 o 
 -10   7  25      768.89      487.45    309.17 o 
  -7   7  25     1107.11     1393.29    305.36 o 
  -4   7  25     1518.22     1794.21    295.05 o 
  -1   7  25     1204.87     1098.38    338.43 o 
   2   7  25     2795.70     2955.52    451.49 o 
   5   7  25     1432.68      673.84    529.89 o 
 -15   8  25       41.90       26.13    320.36 o 
 -12   8  25       82.00       49.95    283.97 o 
  -9   8  25     1063.82      740.90    283.25 o 
  -6   8  25    28965.40    30494.41   1481.87 o 
  -3   8  25     5265.64     5815.83    747.56 o 
   0   8  25     1220.13      983.18    346.14 o 
   3   8  25       28.58      152.57    310.71 o 
   6   8  25       51.69      233.65    335.08 o 
 -14   9  25       11.04       92.13    303.82 o 
 -11   9  25     1057.29      994.91    307.21 o 
  -8   9  25     1294.75     1272.02    308.48 o 
  -5   9  25     9342.13     8618.80   1220.36 o 
  -2   9  25      643.95      638.44    450.77 o 
   1   9  25       10.52     -365.10    446.73 o 
   4   9  25     2376.18     2614.03    458.56 o 
   7   9  25      619.10     1449.03    422.04 o 
 -16  10  25        1.30      -36.20    329.34 o 
 -13  10  25       65.69      124.33    305.95 o 
 -10  10  25     2191.24     2807.75    393.99 o 
  -7  10  25        2.86     -194.11    291.45 o 
  -4  10  25      102.31      132.78    258.17 o 
  -1  10  25     5958.44     6630.97    618.85 o 
   2  10  25        7.17      -94.23    306.76 o 
   5  10  25      662.88      325.81    403.20 o 
 -15  11  25     1009.09     1209.23    389.59 o 
 -12  11  25     2776.39     3132.49    410.22 o 
  -9  11  25        5.85      273.77    257.00 o 
  -6  11  25      695.20      737.70    344.09 o 
  -3  11  25        7.51     -420.55    280.37 o 
   0  11  25      571.56      736.22    369.45 o 
   3  11  25      403.82      105.98    340.03 o 
 -14  12  25     2996.79     2806.73    422.31 o 
 -11  12  25       67.28       33.07    304.82 o 
  -8  12  25      466.16      160.21    368.15 o 
  -5  12  25       90.43      137.61    443.70 o 
  -2  12  25     1664.02     1163.90    375.55 o 
   1  12  25       10.91      527.00    390.24 o 
   4  12  25     1988.88     2886.81    585.77 o 
 -13  13  25     1980.55     2138.53    385.07 o 
 -10  13  25      537.49     -320.57    332.21 o 
  -7  13  25       16.51     -120.89    323.88 o 
  -4  13  25     1210.05     1052.53    328.54 o 
  -1  13  25      967.39      841.45    389.90 o 
   2  13  25     1263.60     1251.64    465.51 o 
 -15  14  25        5.14      272.78    290.54 o 
 -12  14  25      648.91      191.51    375.52 o 
  -9  14  25        3.33      318.37    367.16 o 
  -6  14  25        5.76      240.25    355.14 o 
  -3  14  25      203.94      436.12    372.66 o 
   0  14  25     1225.35     1300.23    446.25 o 
 -14  15  25       23.80      382.37    509.25 o 
 -11  15  25      978.30      447.41    400.08 o 
  -8  15  25     1191.92      700.09    403.93 o 
  -5  15  25     1025.65     1049.87    428.52 o 
  -2  15  25      136.82     -263.51    651.09 o 
 -10  16  25      228.02     -134.82    377.63 o 
  -7  16  25      672.96      216.45    401.18 o 
  -4  16  25     1261.44      800.07    441.54 o 
   0   1  26      419.08       -8.82    225.57 o 
  -2   2  26     1122.13     1102.06    338.47 o 
   1   2  26       36.78      -83.73    228.78 o 
  -4   3  26      657.01     1214.27    346.81 o 
  -1   3  26      527.77      535.30    251.60 o 
   2   3  26     6681.84     5986.05    550.02 o 
  -6   4  26     3212.08     2890.18    642.05 o 
  -3   4  26    22250.26    23500.47    919.06 o 
   0   4  26       72.65     -279.95    254.43 o 
   3   4  26      292.75      300.84    290.49 o 
  -8   5  26     6350.81     6812.10    607.76 o 
  -5   5  26      946.40      585.41    270.63 o 
  -2   5  26     1883.76     2261.26    307.72 o 
   1   5  26      107.68      -13.65    281.92 o 
   4   5  26     1029.73     1289.91    375.76 o 
 -10   6  26      387.59      -68.60    292.25 o 
  -7   6  26     1232.58     1124.51    305.27 o 
  -4   6  26     4960.62     5791.71    525.69 o 
  -1   6  26       15.99     -190.94    249.82 o 
   2   6  26     4941.71     5331.36    552.99 o 
   5   6  26      124.50     -122.76    299.11 o 
 -12   7  26     6144.28     4994.81    633.82 o 
  -9   7  26     3129.81     4296.64    508.89 o 
  -6   7  26      428.68      408.77    258.55 o 
  -3   7  26        9.15     -339.40    226.27 o 
   0   7  26     1580.31     1501.76    378.94 o 
   3   7  26       86.68      528.61    326.01 o 
   6   7  26      497.93      120.02    495.05 o 
 -14   8  26      537.18      207.71    381.89 o 
 -11   8  26     3469.78     3522.74    472.26 o 
  -8   8  26     3037.96     3475.99    409.28 o 
  -5   8  26      954.05     1013.10    349.62 o 
  -2   8  26     1364.71     1542.35    456.56 o 
   1   8  26     1492.44     1060.07    363.31 o 
   4   8  26      177.99      299.05    337.68 o 
   7   8  26     1871.42     2380.89    458.43 o 
 -16   9  26      837.33     1094.30    525.44 o 
 -13   9  26      152.33      198.92    305.63 o 
 -10   9  26     7344.01     8174.22    683.69 o 
  -7   9  26     1028.19      913.99    298.70 o 
  -4   9  26      149.91      123.83    250.62 o 
  -1   9  26      301.63      271.42    320.75 o 
   2   9  26      175.53      378.52    347.79 o 
   5   9  26      758.32     1102.53    402.61 o 
 -15  10  26       34.21      -62.29    322.91 o 
 -12  10  26       12.26       -5.72    281.03 o 
  -9  10  26     1266.52     1403.20    335.11 o 
  -6  10  26      242.39      339.27    325.99 o 
  -3  10  26      168.46      320.70    321.58 o 
   0  10  26      695.18      484.45    348.76 o 
   3  10  26     1807.01     2234.84    445.81 o 
 -14  11  26     1269.61      598.53    344.20 o 
 -11  11  26      114.17     -144.84    272.27 o 
  -8  11  26       56.82       22.41    317.48 o 
  -5  11  26     3575.30     3322.81    490.18 o 
  -2  11  26      628.81      477.32    344.75 o 
   1  11  26      557.17      894.21    387.07 o 
   4  11  26      300.97      552.61    368.62 o 
 -13  12  26     1063.48     1097.02    348.90 o 
 -10  12  26       14.50      145.58    348.11 o 
  -7  12  26      334.13      522.85    358.67 o 
  -4  12  26      287.18      146.74    324.91 o 
  -1  12  26     1170.04     1724.42    436.27 o 
   2  12  26     1482.32     2046.71    490.45 o 
 -12  13  26        0.10      110.97    300.82 o 
  -9  13  26     2492.65     1583.42    438.76 o 
  -6  13  26        9.49      310.14    354.11 o 
  -3  13  26      759.30      581.31    543.54 o 
   0  13  26     3481.66     4926.92    611.78 o 
 -11  14  26     1022.36     1819.33    470.39 o 
  -8  14  26      848.79      619.76    394.50 o 
  -5  14  26        0.06      -77.86    352.07 o 
  -2  14  26      394.02     -172.87    356.53 o 
 -10  15  26      598.76      221.13    379.08 o 
  -7  15  26       81.86     -179.33    352.42 o 
  -4  15  26     1218.23     2070.95    469.69 o 
  -9  16  26      302.06       75.43    473.11 o 
   0   0  27    16537.32    16250.85   1557.92 o 
   1   1  27        3.36      189.82    260.23 o 
  -1   2  27     4897.37     4096.16    462.03 o 
   2   2  27     1819.31     1787.88    380.66 o 
  -3   3  27     1115.78      956.11    300.56 o 
   0   3  27     2506.28     3546.65    437.40 o 
   3   3  27       77.72       13.89    303.57 o 
  -5   4  27     4026.93     4583.86    510.27 o 
  -2   4  27     2443.01     2609.04    339.78 o 
   1   4  27      248.02      308.56    571.92 o 
   4   4  27      235.97       77.88    295.01 o 
  -7   5  27     9571.16     9278.83    710.19 o 
  -4   5  27     1068.57      780.92    560.67 o 
  -1   5  27       36.73     -263.77    258.19 o 
   2   5  27       54.39     -404.64    269.76 o 
   5   5  27      669.17      751.90    355.63 o 
  -9   6  27      620.92      687.77    334.36 o 
  -6   6  27     1230.02     1238.88    308.22 o 
  -3   6  27     1647.79     1754.76    324.81 o 
   0   6  27     3368.63     3011.42    445.34 o 
   3   6  27       27.42       53.15    310.92 o 
   6   6  27      734.26      396.73    346.11 o 
 -11   7  27      172.82      268.05    313.02 o 
  -8   7  27      958.74     1378.20    382.91 o 
  -5   7  27       84.01      127.34    271.06 o 
  -2   7  27     2937.18     3102.39    449.88 o 
   1   7  27      180.13      223.77    318.90 o 
   4   7  27      149.43      347.81    325.07 o 
   7   7  27        0.80      423.25    569.37 o 
 -13   8  27      247.56     -165.85    316.71 o 
 -10   8  27      464.07      185.79    310.07 o 
  -7   8  27     1375.42     1010.24    312.09 o 
  -4   8  27     2779.43     2966.24    490.25 o 
  -1   8  27      925.15     1129.84    368.44 o 
   2   8  27      214.88     -158.46    315.17 o 
   5   8  27     2912.12     2487.89    489.80 o 
 -15   9  27      811.04     1141.65    670.96 o 
 -12   9  27     5307.23     5964.24    821.52 o 
  -9   9  27      135.48     -167.29    253.48 o 
  -6   9  27     2296.61     2170.23    511.53 o 
  -3   9  27     1012.51     1057.22    563.56 o 
   0   9  27       21.73      185.89    365.82 o 
   3   9  27     3962.05     3352.50    517.47 o 
   6   9  27       37.53      477.51    375.23 o 
 -14  10  27     1733.77     2056.48    439.01 o 
 -11  10  27     7276.70     6958.84    568.19 o 
  -8  10  27      272.57      298.16    354.35 o 
  -5  10  27       45.50       81.54    317.02 o 
  -2  10  27      112.29      -37.21    320.95 o 
   1  10  27       23.05     -355.00    327.62 o 
   4  10  27        8.04       73.31    349.67 o 
 -13  11  27      520.88      587.69    343.26 o 
 -10  11  27     1425.82     1102.60    372.78 o 
  -7  11  27     2758.25     2683.25    700.92 o 
  -4  11  27     1931.19     2347.61    594.38 o 
  -1  11  27      727.39      569.90    525.01 o 
   2  11  27      280.06       93.25    367.92 o 
 -12  12  27       26.37      106.20    295.18 o 
  -9  12  27     4944.87     4426.60    574.57 o 
  -6  12  27     1779.46     2075.13    563.54 o 
  -3  12  27        8.19      -87.23    327.59 o 
   0  12  27     1442.29     1671.41    434.08 o 
 -11  13  27      135.57      111.04    360.80 o 
  -8  13  27      560.52       46.82    359.87 o 
  -5  13  27     1814.54      822.42    508.91 o 
  -2  13  27     1621.37     2338.22    474.81 o 
 -10  14  27      713.37      562.80    485.17 o 
  -7  14  27       20.66      333.64    388.64 o 
  -4  14  27     1123.41     1880.63    684.46 o 
  -9  15  27      221.24     -400.62    460.00 o 
  -6  15  27      104.49      408.76    399.77 o 
  -1   1  28       20.33     -171.43    241.47 o 
  -3   2  28        0.34      277.18    295.77 o 
   0   2  28     2920.65     3129.07    366.66 o 
  -5   3  28     1549.35     1797.99    395.48 o 
  -2   3  28      227.13     -247.09    254.29 o 
   1   3  28      397.35     -149.85    273.89 o 
  -7   4  28        4.18      191.33    318.74 o 
  -4   4  28        3.06     -225.73    304.30 o 
  -1   4  28     1219.60      879.87    325.90 o 
   2   4  28      212.09       70.37    315.84 o 
  -9   5  28     1306.36     1991.06    430.12 o 
  -6   5  28       98.25      203.92    492.14 o 
  -3   5  28     3088.18     3087.19    378.86 o 
   0   5  28      864.92      461.04    391.01 o 
   3   5  28       41.96     -285.25    294.80 o 
 -11   6  28     1667.58     1052.15    400.84 o 
  -8   6  28     1956.39     1540.63    430.03 o 
  -5   6  28        0.25       13.42    269.90 o 
  -2   6  28      671.29      629.83    333.01 o 
   1   6  28     1783.72     1111.02    386.17 o 
   4   6  28       58.41     -169.96    316.30 o 
 -13   7  28      125.13      369.68    357.25 o 
 -10   7  28      436.49      234.99    321.41 o 
  -7   7  28     4002.56     5033.33    550.08 o 
  -4   7  28    11574.39    13543.54   3046.60 o 
  -1   7  28     1977.95     2086.76    425.86 o 
   2   7  28       26.42     -381.73    300.45 o 
   5   7  28      153.51      178.86    344.14 o 
 -12   8  28     2278.11     2772.99    487.96 o 
  -9   8  28      112.77       57.68    315.54 o 
  -6   8  28    10142.68    10495.69   1777.57 o 
  -3   8  28     1919.52     1208.31    377.10 o 
   0   8  28      141.29      -38.43    327.89 o 
   3   8  28      596.57      467.43    368.92 o 
   6   8  28      528.79      397.76    380.40 o 
 -14   9  28      432.93      597.53    366.05 o 
 -11   9  28      859.86      611.27    350.26 o 
  -8   9  28        4.33      183.05    293.77 o 
  -5   9  28      833.45      185.83    339.46 o 
  -2   9  28     4788.49     4945.36    788.63 o 
   1   9  28     7317.86     6989.77    694.45 o 
   4   9  28      335.99      441.00    359.81 o 
 -13  10  28      420.60      373.95    589.15 o 
 -10  10  28       33.27      103.09    283.24 o 
  -7  10  28     3895.90     3700.02    882.32 o 
  -4  10  28      623.26      412.97    465.05 o 
  -1  10  28     5138.48     5429.74    599.48 o 
   2  10  28     1744.81     1353.27    433.07 o 
 -12  11  28        0.42      239.59    336.77 o 
  -9  11  28       20.31     -136.88    375.77 o 
  -6  11  28      166.96      -74.34    353.98 o 
  -3  11  28       44.03       18.98    436.17 o 
   0  11  28       13.95      552.37    448.44 o 
 -11  12  28      982.91     1041.87    648.68 o 
  -8  12  28      154.29      -41.69    360.70 o 
  -5  12  28      226.28      240.57    457.29 o 
  -2  12  28      278.50      294.47    514.95 o 
   1  12  28       17.33      332.88    383.93 o 
 -10  13  28      311.46      652.37    435.40 o 
  -7  13  28        3.81     -174.93    344.10 o 
  -4  13  28      205.89      777.13    528.71 o 
  -1  13  28      578.06      365.44    456.61 o 
  -9  14  28       43.50      361.56    404.19 o 
  -6  14  28     1731.42     1163.51    643.94 o 
   0   1  29      306.08      227.75    282.34 o 
  -2   2  29       58.14     -330.93    295.06 o 
   1   2  29        8.92      108.22    313.22 o 
  -4   3  29     4733.72     5712.50    580.76 o 
  -1   3  29     1048.37     1930.71    420.80 o 
   2   3  29      264.94      349.03    312.34 o 
  -6   4  29       54.89     -262.57    307.95 o 
  -3   4  29      481.60      -31.06    342.31 o 
   0   4  29     2053.98     1346.02    383.26 o 
   3   4  29      278.41      591.88    352.74 o 
  -8   5  29      217.55     -186.46    292.18 o 
  -5   5  29     3625.86     3431.20    494.22 o 
  -2   5  29        2.11      -70.41    292.65 o 
   1   5  29     1475.83     1720.82    407.80 o 
   4   5  29     3222.69     3606.34    527.06 o 
 -10   6  29       43.84     -102.90    315.69 o 
  -7   6  29      784.95      730.39    358.12 o 
  -4   6  29     8738.55     5923.96   1436.75 o 
  -1   6  29       99.39      136.10    322.01 o 
   2   6  29     3579.21     3913.73    656.46 o 
   5   6  29        2.60      175.42    351.75 o 
 -12   7  29       42.39     -156.30    334.26 o 
  -9   7  29      166.96      364.14    343.60 o 
  -6   7  29       18.53       43.32    317.72 o 
  -3   7  29      727.25      664.45    447.97 o 
   0   7  29        2.01      124.32    330.43 o 
   3   7  29       13.50     -317.44    307.95 o 
   6   7  29     1872.63     2329.17    697.50 o 
 -11   8  29       54.08      -84.41    319.00 o 
  -8   8  29     4035.73     4838.55    561.76 o 
  -5   8  29       16.77       -5.63    346.30 o 
  -2   8  29       64.44      214.50    476.58 o 
   1   8  29     2169.00     1878.50    639.27 o 
   4   8  29     1590.39     1156.79    419.79 o 
 -13   9  29        3.82     -231.52    299.75 o 
 -10   9  29     1408.89     1812.10    430.67 o 
  -7   9  29     2305.02     2420.56    474.20 o 
  -4   9  29     1079.07      263.12    435.75 o 
  -1   9  29      244.04      -97.27    345.62 o 
   2   9  29      667.49      691.56    557.95 o 
 -12  10  29      254.23      599.78    382.60 o 
  -9  10  29        5.73      225.17    374.96 o 
  -6  10  29     2754.29     2159.48    497.96 o 
  -3  10  29     6357.65     7249.66   1650.01 o 
   0  10  29     1288.80     1704.32    450.74 o 
 -11  11  29     3146.16     3285.58    818.44 o 
  -8  11  29       74.30      209.57    383.60 o 
  -5  11  29     1832.21     2541.30    629.13 o 
  -2  11  29      343.57     -439.47    333.02 o 
   1  11  29       47.55      470.51    389.56 o 
 -10  12  29        0.28       52.60    387.33 o 
  -7  12  29        4.34      218.35    373.46 o 
  -4  12  29      244.64      447.47    528.16 o 
  -1  12  29     1040.96      646.13    401.47 o 
  -9  13  29        6.34      310.37    365.52 o 
  -6  13  29       98.00      188.67    567.78 o 
   0   0  30       39.20     -159.25    491.61 o 
   1   1  30     1073.40      671.92    415.00 o 
  -1   2  30      324.17      209.14    296.62 o 
   2   2  30       10.97     -180.54    310.21 o 
  -3   3  30     1139.32      864.58    400.05 o 
   0   3  30      718.32      680.55    399.24 o 
   3   3  30       30.47       33.90    324.01 o 
  -5   4  30     3534.72     3464.92    489.38 o 
  -2   4  30       22.39     -339.96    415.45 o 
   1   4  30      151.49      240.57    334.98 o 
   4   4  30     2037.08     2844.85    496.89 o 
  -7   5  30     2118.88     2092.82    462.77 o 
  -4   5  30     3523.88     4301.28    633.87 o 
  -1   5  30      588.30      605.23    357.15 o 
   2   5  30     3645.26     3831.85    533.44 o 
   5   5  30      203.51      305.41    338.74 o 
  -9   6  30        4.28     -524.02    357.93 o 
  -6   6  30      447.55      330.12    376.76 o 
  -3   6  30     4285.41     3865.17    630.17 o 
   0   6  30    10736.09    10660.61   2163.78 o 
   3   6  30      992.06     1008.49    403.60 o 
   6   6  30       13.12      308.74    369.51 o 
 -11   7  30      745.00     1448.29    674.30 o 
  -8   7  30     4198.71     4335.38    715.04 o 
  -5   7  30      109.45     -737.42    491.61 o 
  -2   7  30     2171.68     2365.74    458.24 o 
   1   7  30       15.97      133.99    364.19 o 
   4   7  30       34.74      228.19    365.70 o 
 -10   8  30      201.75       40.71    322.37 o 
  -7   8  30       99.79      333.28    474.19 o 
  -4   8  30     1206.24      518.02    557.39 o 
  -1   8  30     1446.78     1052.15    409.26 o 
   2   8  30     1816.85     2007.34    467.81 o 
 -12   9  30     1150.07     1216.42    425.58 o 
  -9   9  30       23.44     -138.14    313.06 o 
  -6   9  30       77.07      395.14    381.78 o 
  -3   9  30     1645.90     2518.54    841.28 o 
   0   9  30      221.54      139.37    367.82 o 
   3   9  30      210.14      596.62    421.56 o 
 -11  10  30       48.31      176.26    336.01 o 
  -8  10  30     2553.00     1538.23    504.55 o 
  -5  10  30       28.87     -325.12    428.22 o 
  -2  10  30      695.60      995.14    422.24 o 
   1  10  30       69.49      199.34    397.61 o 
 -10  11  30      591.70       24.75    470.61 o 
  -7  11  30     4367.15     4152.50    862.88 o 
  -4  11  30        3.72       35.51    476.90 o 
  -1  11  30      512.31      784.28    417.34 o 
  -9  12  30      138.52     -143.34    436.90 o 
  -6  12  30     1403.52      778.46    542.41 o 
  -3  12  30      256.92      357.92    747.80 o 
  -1   1  31        3.08      -30.36    296.95 o 
  -3   2  31     1740.27     1829.16    508.92 o 
   0   2  31     1811.48     1231.50    685.49 o 
  -5   3  31     4155.52     4197.55    536.34 o 
  -2   3  31      336.62      383.96    643.94 o 
   1   3  31      663.19      901.20    442.91 o 
  -7   4  31      594.95      292.25    379.50 o 
  -4   4  31      272.36       66.09    567.78 o 
  -1   4  31      243.26      268.08    415.82 o 
   2   4  31     1588.41     1419.38    433.42 o 
  -9   5  31     2969.05     2935.57    507.57 o 
  -6   5  31      180.25      248.09    356.98 o 
  -3   5  31      254.87     -200.80    553.93 o 
   0   5  31     1659.83     1708.29    520.15 o 
   3   5  31      879.82      431.29    394.57 o 
 -11   6  31      742.46      518.23    386.03 o 
  -8   6  31      591.00      691.48    713.41 o 
  -5   6  31     2081.94     2132.62    872.44 o 
  -2   6  31      336.39      214.00    340.94 o 
   1   6  31     1075.49      419.67    361.18 o 
   4   6  31        2.14       91.89    355.02 o 
 -10   7  31      349.21      505.15    379.33 o 
  -7   7  31     3156.01     3664.50    539.35 o 
  -4   7  31     5149.25     4884.58    927.83 o 
  -1   7  31      156.86       79.77    354.08 o 
   2   7  31      162.47      252.43    353.18 o 
  -9   8  31      914.36     1417.27    453.19 o 
  -6   8  31      115.51      -62.32    650.86 o 
  -3   8  31      448.75      426.35    470.17 o 
   0   8  31     1208.11     1222.21    423.26 o 
  -8   9  31      343.45      268.93    460.15 o 
  -5   9  31     1454.83      131.06    479.74 o 
  -2   9  31     2152.50     1898.47    465.36 o 
   1   9  31     3398.31     3301.77    560.02 o 
  -7  10  31      418.77     1007.99    424.80 o 
  -4  10  31       17.88     -314.22    730.49 o 
  -1  10  31      250.95      619.73    397.61 o 
  -6  11  31      224.15      299.34    505.46 o 
   0   1  32      245.49        2.53    284.98 o 
  -2   2  32     4173.25     3853.85   1003.99 o 
   1   2  32        7.62      -85.68    412.44 o 
  -4   3  32     1828.55     1538.27    481.09 o 
  -1   3  32     1959.37     2202.42    530.80 o 
   2   3  32        6.78      428.11    457.76 o 
  -6   4  32      399.04      589.40    388.96 o 
  -3   4  32      254.40     -263.12    547.00 o 
   0   4  32        3.79      166.22    423.32 o 
   3   4  32     2988.22     2389.24    492.31 o 
  -8   5  32      369.76      -87.91    489.11 o 
  -5   5  32      251.25      164.48    398.47 o 
  -2   5  32     2201.61     2291.88    810.12 o 
   1   5  32     1696.85     1975.21    556.95 o 
   4   5  32     2214.97     1410.72    444.62 o 
  -7   6  32       87.12     -251.02    347.33 o 
  -4   6  32     2383.48     1384.82    706.26 o 
  -1   6  32      261.08      236.36    358.22 o 
   2   6  32      118.98     -177.97    364.54 o 
  -9   7  32     2061.15     2416.44    497.08 o 
  -6   7  32      794.90      664.71    782.42 o 
  -3   7  32      423.74      997.07    518.98 o 
   0   7  32      205.62       69.34    343.32 o 
  -8   8  32     2624.11     3031.24    695.99 o 
  -5   8  32        0.23      339.28    720.11 o 
  -2   8  32      105.04     -153.47    447.97 o 
   1   8  32      880.96     1100.49    440.65 o 
  -7   9  32      374.97     1772.57    858.59 o 
  -4   9  32     1039.24      679.16    539.01 o 
  -1   9  32      320.73      -21.45    514.25 o 
   0   0  33       21.44     -276.96    491.61 o 
   1   1  33      372.14     -126.93    338.98 o 
  -1   2  33       16.83      595.47    609.32 o 
   2   2  33      132.66      -76.52    422.93 o 
  -3   3  33       67.21      -63.42    368.46 o 
   0   3  33      100.08      215.59    426.78 o 
   3   3  33     1810.08     2210.56    737.42 o 
  -5   4  33     1346.77     1181.17    483.02 o 
  -2   4  33      130.27     -429.29    560.85 o 
   1   4  33     1672.37     3337.27    641.16 o 
   4   4  33      607.39      793.05    500.16 o 
  -7   5  33      193.78      701.05    392.33 o 
  -4   5  33      906.08      332.36    616.24 o 
  -1   5  33     4737.03     4582.75    969.37 o 
   2   5  33      929.61      910.06    425.34 o 
  -6   6  33     1474.92     1218.64    768.57 o 
  -3   6  33     1503.92      997.07    706.26 o 
   0   6  33      965.00      303.04    525.89 o 
  -5   7  33      618.80      443.14    727.03 o 
  -2   7  33        2.44     -313.68    431.72 o 
  -4   8  33      857.33       96.94    775.50 o 
  -1   1  34      131.72     -101.63    439.68 o 
  -3   2  34      421.85       50.80    408.85 o 
   0   2  34        8.63      118.62    368.64 o 
  -5   3  34       10.97     -708.43    498.53 o 
  -2   3  34     1521.19     2361.12    817.04 o 
   1   3  34       77.81     -414.16    713.18 o 
  -4   4  34      127.94      270.04    588.55 o 
  -1   4  34      484.95       13.85    581.62 o 
   2   4  34     2134.16     2722.34    910.52 o 
  -3   5  34        4.02      373.90    616.24 o 
   0   5  34     2196.18     3325.31    886.28 o 
  -2   6  34        6.82     1606.39    837.82 o 
   0   1  35        5.57     -138.48    547.00 o 
  -2   2  35      143.69      -27.70    547.00 o 
                                                 
